# Supplementary material for: Friend or Foe: Prognostic and Immunotherapy Roles of BTLA in Colorectal Cancer
Source: Front Mol Biosci. 2020 Jul 21;7:148. doi: 10.3389/fmolb.2020.00148 (PMC7385242; doi:10.3389/fmolb.2020.00148)
Supplement: TABLE S1 — Gene ontology of BTLA. [file Table_1.XLSX]

## Sheet: GOok
ONTOLOGY	ID	Description	GeneRatio	BgRatio	pvalue	p.adjust	qvalue	geneID	Count
BP	GO:0042110	T cell activation	114/613	464/18670	9.5e-68	4.14e-64	3.18e-64	ITK/PTPRC/CD28/THEMIS/TIGIT/DOCK2/LY9/PLA2G2D/LAX1/IRF4/CD2/RHOH/TNFSF8/CD3G/ITGAL/PIK3CG/CCR7/CD27/SASH3/CD3E/ICOS/CR1/SIRPG/HLA-DOA/CCL19/LCP1/APBB1IP/NCKAP1L/RASGRP1/GPR18/CCR2/PIK3CD/CD3D/AIF1/KLRK1/EOMES/FGL2/SLA2/NLRC3/SLAMF6/CD8A/HLA-DPA1/CTLA4/CD4/PTPN22/CLECL1/HLA-DMB/CD80/GPR183/CD1C/HLA-DPB1/CAMK4/IL2RA/TNFAIP8L2/WAS/CD86/PDCD1LG2/TBX21/CLEC7A/TNFSF13B/IL7R/HAVCR2/VCAM1/ZAP70/LILRB1/CD…	114
BP	GO:0030098	lymphocyte differentiation	90/613	353/18670	1.12e-54	2.45e-51	1.88e-51	ITK/PTPRC/CD28/THEMIS/IKZF1/MS4A1/FCRL3/DOCK2/LY9/PLA2G2D/IRF4/BTK/CD2/RHOH/DOCK10/TNFSF8/CD3G/CCR7/CD27/CD79B/SASH3/CD3E/CR1/HLA-DOA/CCL19/NCKAP1L/RASGRP1/GPR18/CCR2/PIK3CD/CD3D/EOMES/FLT3/CD19/FGL2/CD79A/SLAMF6/CD8A/CTLA4/CD4/PTPN22/ITM2A/IKZF3/CD80/GPR183/ITGA4/CAMK4/IL2RA/CD86/TBX21/IL7R/VCAM1/CR2/ZAP70/SLAMF8/IL12B/CD74/SPN/PLCG2/CD40LG/CD83/FCER1G/IL12RB1/POU2F2/IL18R1/LILRB4/FOXP3/AICDA/PL…	90
BP	GO:0051249	regulation of lymphocyte activation	102/613	485/18670	1.83e-53	2.66e-50	2.05e-50	PTPRC/CD28/TIGIT/FCRL3/CD38/PLA2G2D/LAX1/IRF4/BTK/CD2/TNFSF8/CCR7/CD27/SASH3/CD3E/ICOS/CR1/SIRPG/HLA-DOA/CCL19/CD22/NCKAP1L/RASGRP1/CCR2/AIF1/KLRK1/CD19/FGL2/SLA2/SAMSN1/HLA-DPA1/CTLA4/CD4/PTPN22/CLECL1/HLA-DMB/IKZF3/CD80/MNDA/GPR183/HLA-DPB1/CAMK4/TNFRSF13B/IL2RA/TNFAIP8L2/CD86/PDCD1LG2/TBX21/CLEC7A/TNFSF13B/IL7R/HAVCR2/VCAM1/ZAP70/LILRB1/CD6/GRAP2/SLAMF8/RASAL3/PDCD1/DOCK8/IL12B/CD74/LST1/CCL5/…	102
BP	GO:0050863	regulation of T cell activation	83/613	314/18670	9.74e-52	1.06e-48	8.16e-49	PTPRC/CD28/TIGIT/PLA2G2D/LAX1/IRF4/CD2/TNFSF8/CCR7/CD27/SASH3/CD3E/ICOS/CR1/SIRPG/HLA-DOA/CCL19/NCKAP1L/RASGRP1/CCR2/AIF1/KLRK1/FGL2/HLA-DPA1/CTLA4/CD4/PTPN22/CLECL1/HLA-DMB/CD80/HLA-DPB1/CAMK4/IL2RA/TNFAIP8L2/CD86/PDCD1LG2/TBX21/TNFSF13B/IL7R/HAVCR2/VCAM1/ZAP70/LILRB1/CD6/GRAP2/RASAL3/PDCD1/DOCK8/IL12B/CD74/CCL5/IGF1/SPN/CD40LG/CD83/IL12RB1/CD209/EBI3/LILRB4/FOXP3/LAG3/CD1D/TNFRSF13C/FCGR2B/TNFS…	83
BP	GO:0032943	mononuclear cell proliferation	78/613	274/18670	2.88e-51	2.51e-48	1.93e-48	PTPRC/CD28/MS4A1/FCRL3/CD38/DOCK2/PLA2G2D/BTK/CD180/TNFSF8/PIK3CG/SASH3/CD3E/CCL19/GAPT/CD22/NCKAP1L/CCR2/AIF1/FLT3/CD19/CD79A/HLA-DPA1/CTLA4/CD4/PTPN22/CLECL1/HLA-DMB/IKZF3/CD80/MNDA/GPR183/HLA-DPB1/TNFRSF13B/IL2RA/CD86/PDCD1LG2/TNFSF13B/IL7R/HAVCR2/VCAM1/CR2/ZAP70/LILRB1/CD6/RASAL3/DOCK8/IL12B/CD74/LST1/CCL5/IGF1/SPN/CD40LG/IL12RB1/CD209/EBI3/P2RX7/FOXP3/PLCL2/CD1D/CSF1/MEF2C/TNFRSF13C/FCGR2B/T…	78
BP	GO:0070661	leukocyte proliferation	80/613	298/18670	2.02e-50	1.3e-47	9.96e-48	PTPRC/CD28/MS4A1/FCRL3/CD38/DOCK2/PLA2G2D/BTK/CD180/TNFSF8/PIK3CG/SASH3/CD3E/CCL19/GAPT/CD22/NCKAP1L/CCR2/AIF1/FLT3/CD19/CD79A/HLA-DPA1/CTLA4/CD4/PTPN22/CLECL1/HLA-DMB/IKZF3/CD80/MNDA/GPR183/HLA-DPB1/TNFRSF13B/IL2RA/CD86/PDCD1LG2/TNFSF13B/IL7R/HAVCR2/VCAM1/CR2/ZAP70/LILRB1/CD6/RASAL3/DOCK8/IL12B/CD74/LST1/CCL5/IGF1/SPN/CD40LG/IL12RB1/CD209/CSF1R/EBI3/P2RX7/FOXP3/PLCL2/CD1D/CSF1/MEF2C/TNFRSF13C/FC…	80
BP	GO:0046651	lymphocyte proliferation	77/613	272/18670	2.08e-50	1.3e-47	9.96e-48	PTPRC/CD28/MS4A1/FCRL3/CD38/DOCK2/PLA2G2D/BTK/CD180/TNFSF8/PIK3CG/SASH3/CD3E/CCL19/GAPT/CD22/NCKAP1L/CCR2/AIF1/FLT3/CD19/CD79A/HLA-DPA1/CTLA4/CD4/PTPN22/CLECL1/HLA-DMB/IKZF3/CD80/MNDA/GPR183/HLA-DPB1/TNFRSF13B/IL2RA/CD86/PDCD1LG2/TNFSF13B/IL7R/HAVCR2/VCAM1/CR2/ZAP70/LILRB1/CD6/RASAL3/DOCK8/IL12B/CD74/LST1/CCL5/IGF1/SPN/CD40LG/IL12RB1/CD209/EBI3/P2RX7/FOXP3/PLCL2/CD1D/MEF2C/TNFRSF13C/FCGR2B/TNFSF1…	77
BP	GO:0007159	leukocyte cell-cell adhesion	83/613	337/18670	4.33e-49	2.36e-46	1.81e-46	PTPRC/CD28/TIGIT/PLA2G2D/LAX1/SELL/ITGAL/CCR7/CD27/SASH3/CD3E/ICOS/SIRPG/CCL19/NCKAP1L/RASGRP1/CCR2/AIF1/KLRK1/FGL2/HLA-DPA1/CTLA4/CD4/PTPN22/CLECL1/HLA-DMB/CD80/HLA-DPB1/ITGA4/IL2RA/TNFAIP8L2/CD86/PDCD1LG2/TBX21/TNFSF13B/IL7R/HAVCR2/VCAM1/ZAP70/LILRB1/CD6/GRAP2/RASAL3/PDCD1/DOCK8/IL12B/CD74/CCL5/IGF1/SPN/CD40LG/CD83/IL12RB1/CD209/EBI3/LILRB4/FOXP3/LAG3/SELP/PECAM1/CD1D/TNFRSF13C/FCGR2B/ITGB2/TNF…	83
BP	GO:1903037	regulation of leukocyte cell-cell adhesion	78/613	304/18670	1.5e-47	7.24e-45	5.57e-45	PTPRC/CD28/TIGIT/PLA2G2D/LAX1/CCR7/CD27/SASH3/CD3E/ICOS/SIRPG/CCL19/NCKAP1L/RASGRP1/CCR2/AIF1/KLRK1/FGL2/HLA-DPA1/CTLA4/CD4/PTPN22/CLECL1/HLA-DMB/CD80/HLA-DPB1/ITGA4/IL2RA/TNFAIP8L2/CD86/PDCD1LG2/TBX21/TNFSF13B/IL7R/HAVCR2/VCAM1/ZAP70/LILRB1/CD6/GRAP2/RASAL3/PDCD1/DOCK8/IL12B/CD74/CCL5/IGF1/SPN/CD40LG/CD83/IL12RB1/CD209/EBI3/LILRB4/FOXP3/LAG3/CD1D/TNFRSF13C/FCGR2B/ITGB2/TNFSF14/IDO1/IL10/GATA3/ET…	78
BP	GO:0032944	regulation of mononuclear cell proliferation	63/613	209/18670	3.95e-43	1.72e-40	1.32e-40	PTPRC/CD28/FCRL3/CD38/PLA2G2D/BTK/TNFSF8/SASH3/CD3E/CCL19/CD22/NCKAP1L/CCR2/AIF1/HLA-DPA1/CTLA4/CD4/PTPN22/CLECL1/HLA-DMB/IKZF3/CD80/MNDA/GPR183/HLA-DPB1/TNFRSF13B/IL2RA/CD86/PDCD1LG2/TNFSF13B/HAVCR2/VCAM1/ZAP70/LILRB1/CD6/RASAL3/IL12B/CD74/LST1/CCL5/IGF1/SPN/CD40LG/IL12RB1/CD209/EBI3/FOXP3/CD1D/CSF1/MEF2C/TNFRSF13C/FCGR2B/IDO1/IL10/CD274/IL6R/GPNMB/LILRB2/BTN2A2/JAK3/CD300A/IL6ST/BCL2	63
BP	GO:1903039	positive regulation of leukocyte cell-cell adhesion	64/613	218/18670	5.18e-43	2.05e-40	1.58e-40	PTPRC/CD28/CCR7/CD27/SASH3/CD3E/ICOS/SIRPG/CCL19/NCKAP1L/RASGRP1/CCR2/AIF1/KLRK1/HLA-DPA1/CTLA4/CD4/CLECL1/HLA-DMB/CD80/HLA-DPB1/ITGA4/IL2RA/CD86/PDCD1LG2/TNFSF13B/IL7R/HAVCR2/VCAM1/ZAP70/LILRB1/CD6/GRAP2/RASAL3/PDCD1/DOCK8/IL12B/CD74/CCL5/IGF1/CD40LG/CD83/IL12RB1/CD209/EBI3/LILRB4/FOXP3/CD1D/TNFRSF13C/ITGB2/TNFSF14/GATA3/ETS1/CD274/PIK3R6/IL6R/LILRB2/BTN2A2/JAK3/PTAFR/NLRP3/VAV1/IFNG/IL6ST	64
BP	GO:0070663	regulation of leukocyte proliferation	64/613	222/18670	1.81e-42	6.58e-40	5.06e-40	PTPRC/CD28/FCRL3/CD38/PLA2G2D/BTK/TNFSF8/SASH3/CD3E/CCL19/CD22/NCKAP1L/CCR2/AIF1/HLA-DPA1/CTLA4/CD4/PTPN22/CLECL1/HLA-DMB/IKZF3/CD80/MNDA/GPR183/HLA-DPB1/TNFRSF13B/IL2RA/CD86/PDCD1LG2/TNFSF13B/HAVCR2/VCAM1/ZAP70/LILRB1/CD6/RASAL3/IL12B/CD74/LST1/CCL5/IGF1/SPN/CD40LG/IL12RB1/CD209/EBI3/FOXP3/CD1D/CSF1/MEF2C/TNFRSF13C/FCGR2B/IDO1/IL10/CD274/IL5RA/IL6R/GPNMB/LILRB2/BTN2A2/JAK3/CD300A/IL6ST/BCL2	64
BP	GO:0050670	regulation of lymphocyte proliferation	62/613	208/18670	4e-42	1.34e-39	1.03e-39	PTPRC/CD28/FCRL3/CD38/PLA2G2D/BTK/TNFSF8/SASH3/CD3E/CCL19/CD22/NCKAP1L/CCR2/AIF1/HLA-DPA1/CTLA4/CD4/PTPN22/CLECL1/HLA-DMB/IKZF3/CD80/MNDA/GPR183/HLA-DPB1/TNFRSF13B/IL2RA/CD86/PDCD1LG2/TNFSF13B/HAVCR2/VCAM1/ZAP70/LILRB1/CD6/RASAL3/IL12B/CD74/LST1/CCL5/IGF1/SPN/CD40LG/IL12RB1/CD209/EBI3/FOXP3/CD1D/MEF2C/TNFRSF13C/FCGR2B/IDO1/IL10/CD274/IL6R/GPNMB/LILRB2/BTN2A2/JAK3/CD300A/IL6ST/BCL2	62
BP	GO:0050867	positive regulation of cell activation	81/613	394/18670	1.57e-41	4.87e-39	3.75e-39	PTPRC/CD28/FCRL3/CD38/BTK/CD2/CD226/STAP1/CCR7/CD27/SASH3/CD3E/ICOS/SIRPG/CCL19/NCKAP1L/RASGRP1/CCR2/AIF1/KLRK1/HLA-DPA1/CTLA4/TLR6/CD4/CLECL1/HLA-DMB/CD80/GPR183/HLA-DPB1/IL2RA/PLEK/CD86/PDCD1LG2/TBX21/CLEC7A/TNFSF13B/IL7R/HAVCR2/VCAM1/ZAP70/LILRB1/CD6/GRAP2/RASAL3/PDCD1/DOCK8/IL12B/CD74/CCL5/IGF1/LRRK2/CD40LG/CD83/FCER1G/IL12RB1/CD209/EBI3/LILRB4/FOXP3/FGR/SELP/CD1D/MEF2C/TNFRSF13C/ITGB2/TNFSF1…	81
BP	GO:0001819	positive regulation of cytokine production	87/613	464/18670	2.83e-41	8.22e-39	6.33e-39	PTPRC/CD28/TIGIT/PYHIN1/LY9/IRF4/CD2/CD226/CCR7/SASH3/CD3E/CCL19/RASGRP1/GBP5/CCR2/AIF1/LTA/KLRK1/SLAMF6/TLR7/CYBB/HLA-DPA1/TLR6/CD4/PTPN22/CD80/MNDA/HLA-DPB1/CRTAM/CLEC9A/TLR8/CD86/CLEC7A/LTB/HAVCR2/LILRB1/TLR1/CD6/LY96/IL12B/CD74/LRRK2/SPN/AIM2/PLCG2/CD40LG/CD83/FCER1G/IL12RB1/C3AR1/CSF1R/TNFRSF8/EBI3/IL18R1/STAT1/P2RX7/FOXP3/TXK/FGR/IL1R1/GPSM3/C3/TNFRSF13C/IDO1/IL10/GATA3/NLRP1/CD200/CD244/CD…	87
BP	GO:0002696	positive regulation of leukocyte activation	79/613	380/18670	7.05e-41	1.92e-38	1.48e-38	PTPRC/CD28/FCRL3/CD38/BTK/CD2/CD226/STAP1/CCR7/CD27/SASH3/CD3E/ICOS/SIRPG/CCL19/NCKAP1L/RASGRP1/CCR2/AIF1/KLRK1/HLA-DPA1/CTLA4/TLR6/CD4/CLECL1/HLA-DMB/CD80/GPR183/HLA-DPB1/IL2RA/CD86/PDCD1LG2/TBX21/CLEC7A/TNFSF13B/IL7R/HAVCR2/VCAM1/ZAP70/LILRB1/CD6/GRAP2/RASAL3/PDCD1/DOCK8/IL12B/CD74/CCL5/IGF1/LRRK2/CD40LG/CD83/FCER1G/IL12RB1/CD209/EBI3/LILRB4/FOXP3/FGR/CD1D/MEF2C/TNFRSF13C/ITGB2/TNFSF14/IL10/GAT…	79
BP	GO:0050870	positive regulation of T cell activation	60/613	202/18670	1.1e-40	2.83e-38	2.18e-38	PTPRC/CD28/CCR7/CD27/SASH3/CD3E/ICOS/SIRPG/CCL19/NCKAP1L/RASGRP1/CCR2/AIF1/KLRK1/HLA-DPA1/CTLA4/CD4/CLECL1/HLA-DMB/CD80/HLA-DPB1/IL2RA/CD86/PDCD1LG2/TNFSF13B/IL7R/HAVCR2/VCAM1/ZAP70/LILRB1/CD6/GRAP2/RASAL3/PDCD1/DOCK8/IL12B/CD74/CCL5/IGF1/CD40LG/CD83/IL12RB1/CD209/EBI3/LILRB4/FOXP3/CD1D/TNFRSF13C/TNFSF14/GATA3/CD274/PIK3R6/IL6R/LILRB2/BTN2A2/JAK3/NLRP3/VAV1/IFNG/IL6ST	60
BP	GO:0022409	positive regulation of cell-cell adhesion	66/613	255/18670	1.62e-40	3.92e-38	3.01e-38	PTPRC/CD28/CXCL13/CCR7/CD27/SASH3/CD3E/ICOS/SIRPG/CCL19/NCKAP1L/RASGRP1/CCR2/AIF1/KLRK1/HLA-DPA1/CTLA4/CD4/CLECL1/HLA-DMB/CD80/HLA-DPB1/ITGA4/IL2RA/CD86/PDCD1LG2/TNFSF13B/IL7R/HAVCR2/VCAM1/ZAP70/LILRB1/CD6/GRAP2/RASAL3/PDCD1/DOCK8/IL12B/CD74/CCL5/IGF1/CD40LG/CD83/IL12RB1/CD209/EBI3/LILRB4/FOXP3/CD1D/TNFRSF13C/ITGB2/TNFSF14/IL10/GATA3/ETS1/CD274/PIK3R6/IL6R/LILRB2/BTN2A2/JAK3/PTAFR/NLRP3/VAV1/IFNG…	66
BP	GO:0030217	T cell differentiation	64/613	240/18670	3.61e-40	8.28e-38	6.37e-38	ITK/PTPRC/CD28/THEMIS/DOCK2/LY9/PLA2G2D/IRF4/CD2/RHOH/TNFSF8/CD3G/CCR7/CD27/SASH3/CD3E/CR1/HLA-DOA/CCL19/NCKAP1L/RASGRP1/GPR18/CCR2/PIK3CD/CD3D/EOMES/FGL2/SLAMF6/CD8A/CTLA4/CD4/PTPN22/CD80/GPR183/CAMK4/IL2RA/CD86/TBX21/IL7R/ZAP70/IL12B/CD74/SPN/CD83/FCER1G/IL12RB1/IL18R1/LILRB4/FOXP3/LAG3/CD1D/GATA3/PRDM1/CLEC4E/PIK3R6/LILRB2/MAFB/BTN2A2/JAK3/NLRP3/VAV1/IFNG/BCL2/TNFRSF18	64
BP	GO:0022407	regulation of cell-cell adhesion	80/613	403/18670	7.76e-40	1.69e-37	1.3e-37	PTPRC/CD28/TIGIT/PLA2G2D/LAX1/CXCL13/CCR7/CD27/SASH3/CD3E/ICOS/SIRPG/CCL19/NCKAP1L/RASGRP1/CCR2/AIF1/KLRK1/FGL2/HLA-DPA1/CTLA4/CD4/PTPN22/CLECL1/HLA-DMB/CD80/HLA-DPB1/ITGA4/IL2RA/TNFAIP8L2/CD86/PDCD1LG2/TBX21/TNFSF13B/IL7R/HAVCR2/VCAM1/ZAP70/LILRB1/CD6/GRAP2/RASAL3/PDCD1/DOCK8/IL12B/CD74/CCL5/IGF1/SPN/CD40LG/CD83/IL12RB1/CD209/EBI3/LILRB4/FOXP3/LAG3/CD1D/TNFRSF13C/FCGR2B/ITGB2/TNFSF14/IDO1/IL10/G…	80
BP	GO:0002429	immune response-activating cell surface receptor signaling pathway	86/613	473/18670	1.05e-39	2.17e-37	1.67e-37	ITK/PTPRC/CD28/THEMIS/MS4A1/TRAT1/KLHL6/FCRL3/CD38/PRKCB/CD247/LAX1/BTK/CD3G/CD226/STAP1/BLK/CCR7/CD79B/CD3E/CR1/CD22/NCKAP1L/PIK3CD/LCP2/CD3D/KLRK1/CD19/SLA2/CD79A/CLEC10A/NCR3/HLA-DPA1/CTLA4/UBASH3A/CD4/HLA-DRA/PTPN22/WIPF1/MNDA/HLA-DQA1/HLA-DPB1/WAS/CMKLR1/CR2/ZAP70/GRAP2/GBP1/PLCG2/FCER1G/C3AR1/MYO1G/CD209/HLA-DQA2/HLA-DQB2/HLA-DRB1/FPR3/CLEC4A/LILRB4/BTN3A3/FOXP3/TXK/PLCL2/FGR/HCK/MEF2C/FCGR…	86
BP	GO:0045785	positive regulation of cell adhesion	76/613	403/18670	3.19e-36	6.31e-34	4.86e-34	PTPRC/CD28/CXCL13/CCR7/CD27/SASH3/CD3E/ICOS/SIRPG/CCL19/APBB1IP/NCKAP1L/RASGRP1/CCR2/AIF1/KLRK1/ABI3BP/HLA-DPA1/CTLA4/CD4/CLECL1/HLA-DMB/CD80/HLA-DPB1/P2RY12/ITGA4/IL2RA/CD86/PDCD1LG2/TNFSF13B/IL7R/HAVCR2/VCAM1/ZAP70/LILRB1/CD6/GRAP2/RASAL3/PDCD1/DOCK8/IL12B/CD74/CCL5/IGF1/CD40LG/CD83/IL12RB1/SPOCK2/CD209/CASS4/EBI3/MMRN1/LILRB4/FOXP3/CD1D/CSF1/TNFRSF13C/ITGB2/TNFSF14/IL10/GATA3/ETS1/CD274/PIK3R6…	76
BP	GO:0042098	T cell proliferation	53/613	184/18670	2.96e-35	5.6e-33	4.31e-33	PTPRC/CD28/DOCK2/PLA2G2D/TNFSF8/PIK3CG/SASH3/CD3E/CCL19/NCKAP1L/CCR2/AIF1/HLA-DPA1/CTLA4/CD4/CLECL1/HLA-DMB/CD80/HLA-DPB1/IL2RA/CD86/PDCD1LG2/TNFSF13B/HAVCR2/VCAM1/ZAP70/LILRB1/CD6/RASAL3/DOCK8/IL12B/CCL5/IGF1/SPN/CD40LG/IL12RB1/CD209/EBI3/P2RX7/FOXP3/CD1D/TNFRSF13C/TNFSF14/IDO1/IL10/CD274/BTN3A1/IL6R/GPNMB/LILRB2/BTN2A2/JAK3/IL6ST	53
BP	GO:0002697	regulation of immune effector process	79/613	458/18670	8.92e-35	1.62e-32	1.24e-32	PTPRC/CD28/CD96/FCRL3/SH2D1A/IRF4/BTK/CD226/SASH3/CR1/CCL19/CD22/RASGRP1/CCR2/CD84/LTA/KLRK1/CD19/FGL2/SLAMF6/NCR3/HLA-DMB/CD80/CD1C/CRTAM/IL2RA/WAS/CD86/TBX21/FCER2/IL7R/HAVCR2/CR2/LILRB1/C1QA/SLAMF8/IL18RAP/APOBEC3G/CD1E/IL12B/CD74/AIM2/CD40LG/FCER1G/IL12RB1/C3AR1/IL18R1/STAT1/CFH/P2RX7/FOXP3/C1QB/LAG3/FGR/IL1R1/CD1D/C3/FCGR2B/ITGB2/IL10/GATA3/C1QC/CFP/CD244/PIK3R6/CD1B/PRAM1/DDX60/JAK3/CR1L/PT…	79
BP	GO:0051251	positive regulation of lymphocyte activation	68/613	334/18670	1.31e-34	2.28e-32	1.75e-32	PTPRC/CD28/FCRL3/CD38/BTK/CCR7/CD27/SASH3/CD3E/ICOS/SIRPG/CCL19/NCKAP1L/RASGRP1/CCR2/AIF1/KLRK1/HLA-DPA1/CTLA4/CD4/CLECL1/HLA-DMB/CD80/GPR183/HLA-DPB1/IL2RA/CD86/PDCD1LG2/TBX21/CLEC7A/TNFSF13B/IL7R/HAVCR2/VCAM1/ZAP70/LILRB1/CD6/GRAP2/RASAL3/PDCD1/DOCK8/IL12B/CD74/CCL5/IGF1/CD40LG/CD83/IL12RB1/CD209/EBI3/LILRB4/FOXP3/CD1D/MEF2C/TNFRSF13C/TNFSF14/GATA3/CD274/PIK3R6/IL6R/LILRB2/BTN2A2/JAK3/NLRP3/VAV…	68
BP	GO:0032946	positive regulation of mononuclear cell proliferation	45/613	131/18670	7.43e-34	1.25e-31	9.58e-32	PTPRC/CD28/FCRL3/CD38/SASH3/CD3E/CCL19/NCKAP1L/CCR2/AIF1/HLA-DPA1/CD4/CLECL1/HLA-DMB/CD80/GPR183/HLA-DPB1/IL2RA/CD86/PDCD1LG2/TNFSF13B/HAVCR2/VCAM1/ZAP70/CD6/RASAL3/IL12B/CD74/CCL5/IGF1/CD40LG/IL12RB1/CD209/EBI3/FOXP3/CD1D/CSF1/MEF2C/TNFRSF13C/CD274/IL6R/LILRB2/JAK3/IL6ST/BCL2	45
BP	GO:0070665	positive regulation of leukocyte proliferation	46/613	139/18670	9.5e-34	1.53e-31	1.18e-31	PTPRC/CD28/FCRL3/CD38/SASH3/CD3E/CCL19/NCKAP1L/CCR2/AIF1/HLA-DPA1/CD4/CLECL1/HLA-DMB/CD80/GPR183/HLA-DPB1/IL2RA/CD86/PDCD1LG2/TNFSF13B/HAVCR2/VCAM1/ZAP70/CD6/RASAL3/IL12B/CD74/CCL5/IGF1/CD40LG/IL12RB1/CD209/EBI3/FOXP3/CD1D/CSF1/MEF2C/TNFRSF13C/CD274/IL5RA/IL6R/LILRB2/JAK3/IL6ST/BCL2	46
BP	GO:0050851	antigen receptor-mediated signaling pathway	65/613	316/18670	2.19e-33	3.41e-31	2.62e-31	ITK/PTPRC/CD28/THEMIS/MS4A1/TRAT1/KLHL6/FCRL3/CD38/PRKCB/CD247/LAX1/BTK/CD3G/CD226/STAP1/BLK/CCR7/CD79B/CD3E/CD22/NCKAP1L/PIK3CD/LCP2/CD3D/CD19/SLA2/CD79A/HLA-DPA1/CTLA4/UBASH3A/CD4/HLA-DRA/PTPN22/MNDA/HLA-DQA1/HLA-DPB1/WAS/ZAP70/GRAP2/GBP1/PLCG2/HLA-DQA2/HLA-DQB2/HLA-DRB1/LILRB4/BTN3A3/FOXP3/TXK/PLCL2/MEF2C/FCGR2B/GATA3/RFTN1/HLA-DRB5/PDE4B/NFAM1/LPXN/BTN3A1/PRAM1/BTN2A2/CD300A/HLA-DQB1/LAT2/BCL2	65
BP	GO:0050671	positive regulation of lymphocyte proliferation	44/613	130/18670	8.33e-33	1.25e-30	9.62e-31	PTPRC/CD28/FCRL3/CD38/SASH3/CD3E/CCL19/NCKAP1L/CCR2/AIF1/HLA-DPA1/CD4/CLECL1/HLA-DMB/CD80/GPR183/HLA-DPB1/IL2RA/CD86/PDCD1LG2/TNFSF13B/HAVCR2/VCAM1/ZAP70/CD6/RASAL3/IL12B/CD74/CCL5/IGF1/CD40LG/IL12RB1/CD209/EBI3/FOXP3/CD1D/MEF2C/TNFRSF13C/CD274/IL6R/LILRB2/JAK3/IL6ST/BCL2	44
BP	GO:0002460	adaptive immune response based on somatic recombination of immune receptors built from immunoglobulin superfamily domains	68/613	361/18670	2.08e-32	3.03e-30	2.33e-30	PTPRC/CD28/KLHL6/LY9/IRF4/BTK/CD226/CXCL13/CD27/SASH3/CR1/CCL19/GAPT/CCR2/LTA/CD19/FGL2/SLA2/SLAMF6/CD8A/CD4/CD80/CD1C/WAS/TLR8/TBX21/FCER2/TNFSF13B/IL7R/HAVCR2/CR2/LILRB1/C1QA/IL18RAP/CD1E/IL12B/CD74/SPN/CD40LG/GZMM/FCER1G/IL12RB1/POU2F2/MYO1G/EBI3/IL18R1/P2RX7/BTN3A3/FOXP3/AICDA/C1QB/IL1R1/CD1D/C3/MEF2C/TNFRSF13C/FCGR2B/IL10/GATA3/C1QC/RFTN1/CD274/IL6R/CD1B/JAK3/NLRP3/HLA-DQB1/IL1RL1	68
BP	GO:0042129	regulation of T cell proliferation	47/613	156/18670	2.37e-32	3.32e-30	2.56e-30	PTPRC/CD28/PLA2G2D/TNFSF8/SASH3/CD3E/CCL19/NCKAP1L/CCR2/AIF1/HLA-DPA1/CTLA4/CD4/CLECL1/HLA-DMB/CD80/HLA-DPB1/IL2RA/CD86/PDCD1LG2/TNFSF13B/HAVCR2/VCAM1/ZAP70/LILRB1/CD6/RASAL3/IL12B/CCL5/IGF1/SPN/CD40LG/IL12RB1/CD209/EBI3/FOXP3/CD1D/TNFRSF13C/IDO1/IL10/CD274/IL6R/GPNMB/LILRB2/BTN2A2/JAK3/IL6ST	47
BP	GO:0042102	positive regulation of T cell proliferation	38/613	95/18670	1.15e-31	1.56e-29	1.2e-29	PTPRC/CD28/SASH3/CD3E/CCL19/NCKAP1L/CCR2/AIF1/HLA-DPA1/CD4/CLECL1/HLA-DMB/CD80/HLA-DPB1/IL2RA/CD86/PDCD1LG2/TNFSF13B/HAVCR2/VCAM1/ZAP70/CD6/RASAL3/IL12B/CCL5/IGF1/CD40LG/IL12RB1/CD209/EBI3/FOXP3/CD1D/TNFRSF13C/CD274/IL6R/LILRB2/JAK3/IL6ST	38
BP	GO:0032609	interferon-gamma production	40/613	113/18670	8.42e-31	1.11e-28	8.55e-29	ITK/CD96/CD2/CD226/CCR7/SASH3/CD3E/RASGRP1/CCR2/LTA/KLRK1/EOMES/SLAMF6/TLR7/HLA-DPA1/PTPN22/HLA-DPB1/TLR8/PDCD1LG2/CLEC7A/HAVCR2/LILRB1/IL18RAP/IL12B/SPN/IL12RB1/EBI3/IL18R1/FOXP3/TXK/IL1R1/TNFRSF13C/IL10/GATA3/CD244/CD274/PDE4B/BTN3A1/IL6R/IL1RL1	40
BP	GO:0002683	negative regulation of immune system process	74/613	463/18670	2.41e-30	3.08e-28	2.37e-28	PTPRC/TIGIT/CD96/FCRL3/PLA2G2D/LAX1/IRF4/BTK/STAP1/CR1/GPR171/HLA-DOA/CD22/HLA-DOB/GPR18/CCR2/CD84/KLRK1/FGL2/SLA2/SAMSN1/NLRC3/CTLA4/UBASH3A/TLR6/PTPN22/CD80/MNDA/TNFRSF13B/IL2RA/CNR2/TNFAIP8L2/CD86/PDCD1LG2/CD200R1/TBX21/IL7R/HAVCR2/LILRB1/SLAMF8/GBP1/LY96/PDCD1/LILRA4/IL12B/CD74/LST1/SPN/FCER1G/CD300LF/LILRB4/FOXP3/PLCL2/LAG3/FCGR2B/IDO1/IL10/C1QC/CD200/CNR1/CD274/SAMHD1/BANK1/LPXN/GPNMB/LILRB…	74
BP	GO:0002449	lymphocyte mediated immunity	64/613	352/18670	1.32e-29	1.65e-27	1.27e-27	PTPRC/CD28/CD96/SH2D1A/SLAMF7/BTK/CD226/CD27/SASH3/CR1/GAPT/RASGRP1/CCR2/LTA/KLRK1/CD19/FGL2/SLA2/SLAMF6/CD8A/NCR3/CD1C/CRTAM/WAS/TLR8/TBX21/FCER2/IL7R/HAVCR2/CR2/LILRB1/C1QA/IL18RAP/CD1E/IL12B/CD74/CD40LG/GZMM/FCER1G/IL12RB1/POU2F2/MYO1G/IL18R1/P2RX7/BTN3A3/FOXP3/AICDA/C1QB/LAG3/IL1R1/KLRD1/CD1D/C3/FCGR2B/IL10/GATA3/C1QC/RFTN1/PIK3R6/CD1B/NLRP3/VAV1/HLA-DQB1/LYST	64
BP	GO:0002703	regulation of leukocyte mediated immunity	49/613	201/18670	5.94e-29	7.19e-27	5.53e-27	PTPRC/CD28/CD96/SH2D1A/BTK/CD226/SASH3/CR1/RASGRP1/CCR2/CD84/LTA/KLRK1/SLAMF6/NCR3/CD1C/CRTAM/WAS/TBX21/FCER2/IL7R/HAVCR2/LILRB1/IL18RAP/CD1E/IL12B/FCER1G/IL12RB1/IL18R1/P2RX7/FOXP3/LAG3/FGR/IL1R1/CD1D/C3/FCGR2B/ITGB2/IL10/GATA3/PIK3R6/CD1B/PRAM1/JAK3/PTAFR/CD300A/NLRP3/VAV1/DNASE1L3	49
BP	GO:0050900	leukocyte migration	74/613	499/18670	3.38e-28	3.98e-26	3.06e-26	CD48/SELL/CCR5/CD2/ITGAL/CXCL13/PIK3CG/STAP1/CCR7/SIRPG/CCL19/CXCR5/NCKAP1L/GPR18/CCR2/PIK3CD/IL16/CD84/AIF1/KLRK1/GPR183/P2RY12/ITGA4/CNR2/CMKLR1/CD200R1/TBX21/VCAM1/ZAP70/SLAMF8/CXCL9/PLA2G7/DOCK8/CD74/CCL5/SPN/CCL22/FCER1G/C3AR1/MYO1G/DOK2/CCR1/SELP/IL1R1/PECAM1/GPSM3/HCK/VPREB3/CSF1/ITGB2/TNFSF14/IL10/CCL13/GATA3/CCL17/CD200/S1PR1/CD244/CXCL10/CYP7B1/CXCR4/PDE4B/IL6R/JAM2/XCL2/GYPC/PTAFR/CD30…	74
BP	GO:0002819	regulation of adaptive immune response	43/613	160/18670	2.07e-27	2.37e-25	1.82e-25	PTPRC/CD28/CD48/BTK/CD226/SASH3/CR1/CCL19/CCR2/LTA/SAMSN1/CD4/CD80/CD1C/WAS/TBX21/FCER2/TNFSF13B/IL7R/HAVCR2/LILRB1/CD1E/IL12B/FCER1G/IL12RB1/IL18R1/P2RX7/FOXP3/IL1R1/CD1D/C3/MEF2C/TNFRSF13C/FCGR2B/IL10/GATA3/CD274/IL6R/CD1B/JAK3/NLRP3/IL1RL1/IL6ST	43
BP	GO:1902105	regulation of leukocyte differentiation	54/613	272/18670	4.74e-27	5.29e-25	4.07e-25	PTPRC/CD28/FCRL3/HCLS1/EVI2B/IRF4/BTK/CD2/CD27/SASH3/CR1/HLA-DOA/CCL19/NCKAP1L/RASGRP1/CCR2/FGL2/CTLA4/CD4/IKZF3/CD80/CAMK4/RASSF2/IL2RA/CD86/TBX21/IL7R/ZAP70/LILRB1/SLAMF8/IL12B/CD74/CD83/IL12RB1/LILRB4/CCR1/FOXP3/LAG3/CSF1/FCGR2B/GATA3/C1QC/PRDM1/NFAM1/PIK3R6/CD101/LILRB2/MAFB/BTN2A2/JAK3/NLRP3/SFRP1/IFNG/TNFRSF18	54
BP	GO:0046631	alpha-beta T cell activation	40/613	138/18670	5.77e-27	6.28e-25	4.83e-25	ITK/PTPRC/CD28/DOCK2/LY9/PLA2G2D/IRF4/TNFSF8/SASH3/CD3E/CCL19/NCKAP1L/GPR18/CCR2/EOMES/SLAMF6/CD80/GPR183/CD86/TBX21/ZAP70/LILRB1/RASAL3/IL12B/SPN/CD83/IL12RB1/EBI3/IL18R1/CLEC4A/FOXP3/GATA3/CD274/PRDM1/IL6R/JAK3/CD300A/NLRP3/IFNG/BCL2	40
BP	GO:0032649	regulation of interferon-gamma production	35/613	101/18670	1e-26	1.06e-24	8.19e-25	CD96/CD2/CD226/CCR7/SASH3/CD3E/RASGRP1/CCR2/LTA/KLRK1/SLAMF6/TLR7/HLA-DPA1/PTPN22/HLA-DPB1/TLR8/PDCD1LG2/CLEC7A/HAVCR2/LILRB1/IL12B/IL12RB1/EBI3/IL18R1/FOXP3/TXK/IL1R1/TNFRSF13C/IL10/GATA3/CD244/CD274/PDE4B/IL6R/IL1RL1	35
BP	GO:0042113	B cell activation	57/613	310/18670	1.05e-26	1.09e-24	8.4e-25	PTPRC/CD28/MS4A1/FCRL3/CD38/PRKCB/LAX1/BTK/DOCK10/CD180/FCRL1/CD27/CD79B/SASH3/CXCR5/GAPT/CD22/NCKAP1L/PIK3CD/FLT3/CD19/SLA2/SAMSN1/CD79A/CTLA4/ITM2A/IKZF3/MNDA/GPR183/ITGA4/TNFRSF13B/TBX21/TNFSF13B/IL7R/VCAM1/CR2/ZAP70/SLAMF8/CD74/PLCG2/CD40LG/POU2F2/FOXP3/AICDA/PLCL2/MEF2C/TNFRSF13C/FCGR2B/IL10/BANK1/NFAM1/JAK3/CD300A/SFRP1/HDAC9/LAT2/BCL2	57
BP	GO:0002706	regulation of lymphocyte mediated immunity	41/613	149/18670	1.25e-26	1.27e-24	9.77e-25	PTPRC/CD28/CD96/SH2D1A/BTK/CD226/SASH3/CR1/RASGRP1/CCR2/LTA/KLRK1/SLAMF6/NCR3/CD1C/CRTAM/WAS/TBX21/FCER2/IL7R/HAVCR2/LILRB1/IL18RAP/CD1E/IL12B/FCER1G/IL12RB1/IL18R1/P2RX7/FOXP3/LAG3/IL1R1/CD1D/C3/FCGR2B/IL10/GATA3/PIK3R6/CD1B/NLRP3/VAV1	41
BP	GO:0045619	regulation of lymphocyte differentiation	43/613	169/18670	2.38e-26	2.36e-24	1.81e-24	PTPRC/CD28/FCRL3/IRF4/BTK/CD2/CD27/SASH3/CR1/HLA-DOA/CCL19/NCKAP1L/RASGRP1/CCR2/FGL2/CTLA4/IKZF3/CD80/CAMK4/IL2RA/CD86/TBX21/IL7R/ZAP70/SLAMF8/IL12B/CD74/CD83/IL12RB1/LILRB4/FOXP3/LAG3/GATA3/PRDM1/NFAM1/PIK3R6/LILRB2/BTN2A2/JAK3/NLRP3/SFRP1/IFNG/TNFRSF18	43
BP	GO:0002822	regulation of adaptive immune response based on somatic recombination of immune receptors built from immunoglobulin superfamily domains	40/613	145/18670	4.72e-26	4.57e-24	3.52e-24	PTPRC/CD28/BTK/CD226/SASH3/CR1/CCL19/CCR2/LTA/CD4/CD80/CD1C/WAS/TBX21/FCER2/TNFSF13B/IL7R/HAVCR2/LILRB1/CD1E/IL12B/FCER1G/IL12RB1/IL18R1/P2RX7/FOXP3/IL1R1/CD1D/C3/MEF2C/TNFRSF13C/FCGR2B/IL10/GATA3/CD274/IL6R/CD1B/JAK3/NLRP3/IL1RL1	40
BP	GO:0002699	positive regulation of immune effector process	47/613	216/18670	1.73e-25	1.64e-23	1.26e-23	PTPRC/CD28/SH2D1A/BTK/CD226/SASH3/CCL19/RASGRP1/CCR2/CD84/LTA/KLRK1/SLAMF6/NCR3/HLA-DMB/CD80/CD1C/CRTAM/CD86/TBX21/FCER2/LILRB1/IL18RAP/CD1E/IL12B/CD74/FCER1G/IL12RB1/IL18R1/P2RX7/FOXP3/LAG3/FGR/IL1R1/CD1D/C3/ITGB2/GATA3/CD244/CD1B/DDX60/PTAFR/CD300A/NLRP3/VAV1/CD36/IFNG	47
BP	GO:0002695	negative regulation of leukocyte activation	42/613	175/18670	1.13e-24	1.04e-22	8.04e-23	PTPRC/TIGIT/PLA2G2D/LAX1/BTK/CCR2/CD84/FGL2/SLA2/SAMSN1/CTLA4/PTPN22/CD80/MNDA/TNFRSF13B/IL2RA/CNR2/TNFAIP8L2/CD86/PDCD1LG2/TBX21/HAVCR2/LILRB1/CD74/LST1/SPN/CD300LF/FOXP3/LAG3/FCGR2B/IDO1/IL10/CD200/CNR1/CD274/BANK1/GPNMB/LILRB2/BTN2A2/JAK3/CD300A/SFRP1	42
BP	GO:0002285	lymphocyte activation involved in immune response	42/613	181/18670	4.69e-24	4.26e-22	3.28e-22	PTPRC/CD28/LY9/IRF4/DOCK10/CD180/ITGAL/CCL19/LCP1/GAPT/APBB1IP/EOMES/CD19/FGL2/SLAMF6/ITM2A/HLA-DMB/CD80/GPR183/CD1C/CD86/TBX21/HAVCR2/LILRB1/IL12B/SPN/PLCG2/CD40LG/FCER1G/IL12RB1/IL18R1/FOXP3/AICDA/PLCL2/FCGR2B/IL10/GATA3/CD244/CLEC4E/JAK3/NLRP3/IFNG	42
BP	GO:0045580	regulation of T cell differentiation	37/613	139/18670	1.39e-23	1.24e-21	9.51e-22	PTPRC/CD28/IRF4/CD2/CD27/SASH3/CR1/HLA-DOA/CCL19/NCKAP1L/RASGRP1/CCR2/FGL2/CTLA4/CD80/CAMK4/IL2RA/CD86/TBX21/IL7R/ZAP70/IL12B/CD74/CD83/IL12RB1/LILRB4/FOXP3/LAG3/GATA3/PRDM1/PIK3R6/LILRB2/BTN2A2/JAK3/NLRP3/IFNG/TNFRSF18	37
BP	GO:0034341	response to interferon-gamma	43/613	199/18670	2.79e-23	2.43e-21	1.87e-21	IRF4/CCL19/GBP5/AIF1/HLA-DPA1/HLA-DRA/HLA-DQA1/HLA-DPB1/WAS/GBP4/VCAM1/GBP1/IL12B/CCL5/TRIM22/CCL22/IL12RB1/HLA-DQA2/HLA-DQB2/HLA-DRB1/EVL/CIITA/STAT1/TXK/HCK/MRC1/CCL13/CCL17/HLA-DRB5/KYNU/GBP2/XCL2/FCGR1B/SP100/GBP6/MEFV/PTAFR/PARP9/PARP14/IFNG/FCGR1A/HLA-DQB1/CCL4	43
BP	GO:0071346	cellular response to interferon-gamma	41/613	180/18670	3.53e-23	3.02e-21	2.32e-21	IRF4/CCL19/GBP5/AIF1/HLA-DPA1/HLA-DRA/HLA-DQA1/HLA-DPB1/WAS/GBP4/VCAM1/GBP1/IL12B/CCL5/TRIM22/CCL22/IL12RB1/HLA-DQA2/HLA-DQB2/HLA-DRB1/EVL/CIITA/STAT1/TXK/HCK/MRC1/CCL13/CCL17/HLA-DRB5/GBP2/XCL2/FCGR1B/SP100/GBP6/PTAFR/PARP9/PARP14/IFNG/FCGR1A/HLA-DQB1/CCL4	41
BP	GO:0050852	T cell receptor signaling pathway	43/613	202/18670	5.25e-23	4.4e-21	3.38e-21	ITK/PTPRC/CD28/THEMIS/TRAT1/CD247/BTK/CD3G/CD226/CCR7/CD3E/PIK3CD/LCP2/CD3D/HLA-DPA1/CTLA4/UBASH3A/CD4/HLA-DRA/PTPN22/HLA-DQA1/HLA-DPB1/WAS/ZAP70/GRAP2/GBP1/PLCG2/HLA-DQA2/HLA-DQB2/HLA-DRB1/LILRB4/BTN3A3/FOXP3/TXK/GATA3/RFTN1/HLA-DRB5/PDE4B/BTN3A1/PRAM1/BTN2A2/CD300A/HLA-DQB1	43
BP	GO:0045088	regulation of innate immune response	63/613	452/18670	1.3e-22	1.07e-20	8.23e-21	TLR10/CD96/PYHIN1/FCRL3/SH2D1A/IRF4/BTK/CD226/CR1/RASGRP1/GBP5/KLRK1/NLRC3/SLAMF6/TLR7/CLEC10A/ESR1/NCR3/TLR6/PTPN22/MNDA/CRTAM/TLR8/CLEC7A/HAVCR2/LILRB1/TLR1/SLAMF8/LY96/IL18RAP/LILRA4/IL12B/CCL5/NLRC4/AIM2/PLCG2/FCER1G/CD209/CD300LF/CLEC4A/STAT1/TXK/LAG3/FGR/HCK/CD1D/FCGR2B/ITGB2/RFTN1/SAMHD1/CLEC4E/PIK3R6/DDX60/CLEC6A/IFI16/CD300A/PARP9/PARP14/VAV1/CD36/COLEC12/BIRC3/IFNG	63
BP	GO:0050866	negative regulation of cell activation	42/613	199/18670	2.41e-22	1.94e-20	1.49e-20	PTPRC/TIGIT/PLA2G2D/LAX1/BTK/CCR2/CD84/FGL2/SLA2/SAMSN1/CTLA4/PTPN22/CD80/MNDA/TNFRSF13B/IL2RA/CNR2/TNFAIP8L2/CD86/PDCD1LG2/TBX21/HAVCR2/LILRB1/CD74/LST1/SPN/CD300LF/FOXP3/LAG3/FCGR2B/IDO1/IL10/CD200/CNR1/CD274/BANK1/GPNMB/LILRB2/BTN2A2/JAK3/CD300A/SFRP1	42
BP	GO:0060326	cell chemotaxis	51/613	304/18670	4.15e-22	3.29e-20	2.53e-20	CCR5/CXCL13/PIK3CG/STAP1/CCR7/CCR4/CCL19/CXCR5/NCKAP1L/CXCR6/GPR18/CCR2/PIK3CD/IL16/AIF1/KLRK1/GPR183/CNR2/CMKLR1/CCR8/VCAM1/SLAMF8/CXCL9/PLA2G7/CD74/CCL5/CCL22/FCER1G/C3AR1/CCR1/BIN2/GPSM3/CSF1/ITGB2/TNFSF14/IL10/CCL13/CCL17/S1PR1/CXCL10/CYP7B1/CXCR4/PDE4B/IL6R/XCL2/TIAM1/VAV1/XCR1/DOCK4/CCL4/LYST	51
BP	GO:0032729	positive regulation of interferon-gamma production	26/613	65/18670	4.76e-22	3.7e-20	2.85e-20	CD2/CD226/SASH3/CD3E/RASGRP1/CCR2/LTA/KLRK1/SLAMF6/TLR7/HLA-DPA1/PTPN22/HLA-DPB1/TLR8/CLEC7A/HAVCR2/IL12B/IL12RB1/EBI3/IL18R1/TXK/IL1R1/TNFRSF13C/CD244/PDE4B/IL6R	26
BP	GO:0032103	positive regulation of response to external stimulus	52/613	323/18670	1.11e-21	8.51e-20	6.54e-20	CD28/TLR10/BTK/CD180/CXCL13/PIK3CG/STAP1/CCR7/CCR4/CCL19/NCKAP1L/GBP5/CCR2/IL16/AIF1/LTA/TLR7/LY86/TLR6/P2RY12/CMKLR1/CLEC7A/HAVCR2/CD6/LY96/PLA2G7/IL12B/CD74/CCL5/LRRK2/FCER1G/C3AR1/CCR1/GPSM3/SUCNR1/CSF1/C3/TNFSF14/IDO1/S1PR1/CNR1/CXCL10/ETS1/CXCR4/IL6R/XCL2/DDX60/TIAM1/OSMR/IL1RL1/CCL4/IL6ST	52
BP	GO:0050663	cytokine secretion	45/613	240/18670	1.21e-21	9.07e-20	6.98e-20	TLR10/CD2/CCR7/CCL19/RASGRP1/GBP5/LCP2/AIF1/TLR6/PTPN22/CLECL1/CRTAM/CLEC9A/TLR8/CD200R1/SRGN/HAVCR2/LILRB1/TLR1/GBP1/NLRC4/LRRK2/AIM2/CSF1R/P2RX7/FOXP3/FGR/FCGR2B/IL10/GATA3/NLRP1/CD200/CD244/CD274/BANK1/CLEC4E/BTN3A1/SYT11/BTN2A2/CLEC6A/NLRP3/CD36/HDAC9/IFNG/IL1RL1	45
BP	GO:0002708	positive regulation of lymphocyte mediated immunity	31/613	105/18670	1.96e-21	1.43e-19	1.1e-19	PTPRC/CD28/SH2D1A/BTK/CD226/SASH3/RASGRP1/LTA/KLRK1/SLAMF6/NCR3/CD1C/CRTAM/TBX21/FCER2/IL18RAP/CD1E/IL12B/FCER1G/IL12RB1/IL18R1/P2RX7/FOXP3/LAG3/IL1R1/CD1D/C3/GATA3/CD1B/NLRP3/VAV1	31
BP	GO:0002821	positive regulation of adaptive immune response	31/613	105/18670	1.96e-21	1.43e-19	1.1e-19	PTPRC/CD28/BTK/CD226/SASH3/CCL19/CCR2/LTA/CD4/CD80/CD1C/TBX21/FCER2/TNFSF13B/CD1E/IL12B/FCER1G/IL12RB1/IL18R1/P2RX7/FOXP3/IL1R1/CD1D/C3/TNFRSF13C/GATA3/CD274/IL6R/CD1B/NLRP3/IL6ST	31
BP	GO:0031341	regulation of cell killing	30/613	98/18670	2.72e-21	1.94e-19	1.49e-19	PTPRC/SH2D1A/CD226/STAP1/RASGRP1/KLRK1/SLAMF6/NCR3/CD1C/CRTAM/FCER2/CLEC7A/IL7R/HAVCR2/LILRB1/IL18RAP/CD1E/IL12B/IL12RB1/CFH/P2RX7/LAG3/CD1D/FCGR2B/PIK3R6/CD1B/CR1L/VAV1/IFNG/DNASE1L3	30
BP	GO:0002705	positive regulation of leukocyte mediated immunity	34/613	133/18670	3.77e-21	2.63e-19	2.02e-19	PTPRC/CD28/SH2D1A/BTK/CD226/SASH3/RASGRP1/LTA/KLRK1/SLAMF6/NCR3/CD1C/CRTAM/TBX21/FCER2/IL18RAP/CD1E/IL12B/FCER1G/IL12RB1/IL18R1/P2RX7/FOXP3/LAG3/FGR/IL1R1/CD1D/C3/ITGB2/GATA3/CD1B/PTAFR/NLRP3/VAV1	34
BP	GO:0030595	leukocyte chemotaxis	43/613	224/18670	3.8e-21	2.63e-19	2.02e-19	CCR5/CXCL13/PIK3CG/STAP1/CCR7/CCL19/CXCR5/NCKAP1L/GPR18/CCR2/PIK3CD/IL16/AIF1/KLRK1/GPR183/CNR2/CMKLR1/SLAMF8/CXCL9/PLA2G7/CD74/CCL5/CCL22/FCER1G/C3AR1/CCR1/GPSM3/CSF1/ITGB2/TNFSF14/IL10/CCL13/CCL17/S1PR1/CXCL10/CYP7B1/CXCR4/PDE4B/IL6R/XCL2/VAV1/CCL4/LYST	43
BP	GO:0002824	positive regulation of adaptive immune response based on somatic recombination of immune receptors built from immunoglobulin superfamily domains	30/613	100/18670	5.24e-21	3.57e-19	2.74e-19	PTPRC/CD28/BTK/CD226/SASH3/CCL19/CCR2/LTA/CD4/CD80/CD1C/TBX21/FCER2/TNFSF13B/CD1E/IL12B/FCER1G/IL12RB1/IL18R1/P2RX7/FOXP3/IL1R1/CD1D/C3/TNFRSF13C/GATA3/CD274/IL6R/CD1B/NLRP3	30
BP	GO:0050727	regulation of inflammatory response	63/613	485/18670	5.65e-21	3.78e-19	2.91e-19	PTPRC/CD28/TLR10/ABCD2/BTK/PIK3CG/STAP1/CCR7/CR1/GBP5/CCR2/LTA/CD19/NLRC3/TLR7/ESR1/TLR6/SIGLEC10/IL2RA/CNR2/TNFAIP8L2/CD200R1/CLEC7A/CR2/C1QA/CD6/IL22RA2/SLAMF8/PLA2G7/IL12B/CCL5/IGF1/LRRK2/FCER1G/C3AR1/CFH/FOXP3/C1QB/IL1R1/GPSM3/HCK/SUCNR1/C3/FCGR2B/IDO1/IL10/GATA3/C1QC/CFP/NLRP1/CD200/CNR1/ETS1/MEFV/CR1L/CMA1/NLRP3/OSMR/BIRC3/CALCRL/IL1RL1/DNASE1L3/IL6ST	63
BP	GO:0051250	negative regulation of lymphocyte activation	35/613	146/18670	9.7e-21	6.4e-19	4.92e-19	TIGIT/PLA2G2D/LAX1/BTK/FGL2/SLA2/SAMSN1/CTLA4/PTPN22/CD80/MNDA/TNFRSF13B/IL2RA/TNFAIP8L2/CD86/PDCD1LG2/TBX21/HAVCR2/LILRB1/CD74/LST1/SPN/FOXP3/LAG3/FCGR2B/IDO1/IL10/CD274/BANK1/GPNMB/LILRB2/BTN2A2/JAK3/CD300A/SFRP1	35
BP	GO:0045058	T cell selection	22/613	47/18670	1.09e-20	7.06e-19	5.43e-19	PTPRC/CD28/THEMIS/DOCK2/LY9/IRF4/CD3G/CCR7/CD3E/CD3D/SLAMF6/CD4/TBX21/ZAP70/IL12B/CD74/SPN/IL12RB1/FOXP3/CD1D/GATA3/BCL2	22
BP	GO:0042100	B cell proliferation	29/613	95/18670	1.38e-20	8.85e-19	6.8e-19	PTPRC/MS4A1/FCRL3/CD38/BTK/CD180/SASH3/GAPT/CD22/NCKAP1L/CD19/CD79A/CTLA4/IKZF3/MNDA/GPR183/TNFRSF13B/TNFSF13B/IL7R/CR2/CD74/CD40LG/PLCL2/MEF2C/TNFRSF13C/FCGR2B/IL10/CD300A/BCL2	29
BP	GO:0001906	cell killing	37/613	168/18670	1.7e-20	1.08e-18	8.27e-19	PTPRC/SH2D1A/SLAMF7/CD226/STAP1/RASGRP1/KLRK1/SLAMF6/NCR3/CD1C/CRTAM/FCER2/CLEC7A/IL7R/HAVCR2/LILRB1/IL18RAP/CD1E/IL12B/GZMM/IL12RB1/CFH/P2RX7/LAG3/CD1D/C3/FCGR2B/CCL13/PIK3R6/CTSG/CD1B/CR1L/VAV1/IFNG/DNASE1L3/LYST/ROMO1	37
BP	GO:1903706	regulation of hemopoiesis	61/613	475/18670	4.42e-20	2.75e-18	2.12e-18	PTPRC/CD28/FCRL3/HCLS1/PRKCB/EVI2B/IRF4/BTK/CD2/CD27/SASH3/CR1/GPR171/HLA-DOA/CCL19/NCKAP1L/RASGRP1/CCR2/FGL2/CTLA4/CD4/IKZF3/CD80/CAMK4/RASSF2/IL2RA/CD86/TBX21/IL7R/ZAP70/LILRB1/SLAMF8/IL12B/CD74/CD83/IL12RB1/STAT1/LILRB4/CCR1/FOXP3/LAG3/CSF1/MEF2C/FCGR2B/GATA3/C1QC/ETS1/PRDM1/NFAM1/PIK3R6/CD101/LILRB2/MAFB/SPI1/BTN2A2/JAK3/NLRP3/SFRP1/IFNG/GP1BA/TNFRSF18	61
BP	GO:0002286	T cell activation involved in immune response	29/613	106/18670	4.1e-19	2.51e-17	1.93e-17	LY9/IRF4/ITGAL/CCL19/LCP1/APBB1IP/EOMES/FGL2/SLAMF6/HLA-DMB/CD80/GPR183/CD1C/CD86/TBX21/HAVCR2/LILRB1/IL12B/SPN/FCER1G/IL12RB1/IL18R1/FOXP3/FCGR2B/GATA3/CLEC4E/JAK3/NLRP3/IFNG	29
BP	GO:0001909	leukocyte mediated cytotoxicity	29/613	107/18670	5.45e-19	3.3e-17	2.53e-17	PTPRC/SH2D1A/SLAMF7/CD226/STAP1/RASGRP1/KLRK1/SLAMF6/NCR3/CD1C/CRTAM/IL7R/HAVCR2/LILRB1/IL18RAP/CD1E/IL12B/GZMM/IL12RB1/P2RX7/LAG3/CD1D/FCGR2B/PIK3R6/CTSG/CD1B/VAV1/DNASE1L3/LYST	29
BP	GO:0050707	regulation of cytokine secretion	39/613	210/18670	9.28e-19	5.54e-17	4.26e-17	TLR10/CD2/CCR7/CCL19/RASGRP1/AIF1/TLR6/PTPN22/CRTAM/CLEC9A/TLR8/CD200R1/SRGN/HAVCR2/LILRB1/TLR1/GBP1/LRRK2/AIM2/CSF1R/P2RX7/FOXP3/FGR/FCGR2B/IL10/GATA3/NLRP1/CD200/CD244/CD274/BANK1/CLEC4E/SYT11/BTN2A2/CLEC6A/NLRP3/HDAC9/IFNG/IL1RL1	39
BP	GO:0046632	alpha-beta T cell differentiation	28/613	101/18670	1.14e-18	6.72e-17	5.17e-17	ITK/LY9/PLA2G2D/IRF4/TNFSF8/SASH3/CCL19/NCKAP1L/GPR18/EOMES/SLAMF6/CD80/GPR183/CD86/TBX21/ZAP70/IL12B/SPN/CD83/IL12RB1/IL18R1/FOXP3/GATA3/PRDM1/JAK3/NLRP3/IFNG/BCL2	28
BP	GO:0046634	regulation of alpha-beta T cell activation	27/613	93/18670	1.27e-18	7.38e-17	5.68e-17	PTPRC/CD28/IRF4/SASH3/CD3E/CCL19/NCKAP1L/CCR2/CD80/CD86/TBX21/ZAP70/LILRB1/RASAL3/IL12B/CD83/IL12RB1/EBI3/FOXP3/GATA3/CD274/PRDM1/IL6R/JAK3/CD300A/NLRP3/IFNG	27
BP	GO:0001910	regulation of leukocyte mediated cytotoxicity	25/613	78/18670	1.67e-18	9.58e-17	7.37e-17	PTPRC/SH2D1A/CD226/STAP1/RASGRP1/KLRK1/SLAMF6/NCR3/CD1C/CRTAM/IL7R/HAVCR2/LILRB1/IL18RAP/CD1E/IL12B/IL12RB1/P2RX7/LAG3/CD1D/FCGR2B/PIK3R6/CD1B/VAV1/DNASE1L3	25
BP	GO:1903555	regulation of tumor necrosis factor superfamily cytokine production	34/613	163/18670	3.79e-18	2.14e-16	1.65e-16	PTPRC/SLAMF1/CD2/SASH3/CCL19/RASGRP1/GPR18/CCR2/NLRC3/CYBB/PTPN22/CD86/CLEC7A/HAVCR2/LILRB1/TLR1/LY96/LILRA4/IL12B/IGF1/LRRK2/SPN/FCER1G/TNFRSF8/CLEC4A/FOXP3/CD33/IL10/CD274/SYT11/GPNMB/PTAFR/CD36/IFNG	34
BP	GO:0001818	negative regulation of cytokine production	45/613	296/18670	6.61e-18	3.69e-16	2.84e-16	PTPRC/TIGIT/CD96/ABCD2/SLAMF1/BTK/NCKAP1L/GPR18/CD84/NLRC3/TLR6/PTPN22/TLR8/CMKLR1/PDCD1LG2/CD200R1/TBX21/SRGN/HAVCR2/LILRB1/GBP1/LILRA4/IL12B/IGF1/CD83/CLEC4A/FOXP3/LAG3/CD33/FCGR2B/IDO1/IL10/GATA3/CD200/CD274/BANK1/SYT11/GPNMB/BTN2A2/JAK3/MEFV/NLRP3/HDAC9/IFNG/IL1RL1	45
BP	GO:0042108	positive regulation of cytokine biosynthetic process	23/613	67/18670	6.86e-18	3.78e-16	2.91e-16	PTPRC/CD28/IRF4/CD3E/CCR2/TLR7/CYBB/TLR6/CD4/CD80/TLR8/CD86/CLEC7A/LTB/TLR1/IL12B/CD74/SPN/TNFRSF8/EBI3/TNFRSF13C/PTAFR/IFNG	23
BP	GO:0071706	tumor necrosis factor superfamily cytokine production	34/613	168/18670	1.02e-17	5.52e-16	4.25e-16	PTPRC/SLAMF1/CD2/SASH3/CCL19/RASGRP1/GPR18/CCR2/NLRC3/CYBB/PTPN22/CD86/CLEC7A/HAVCR2/LILRB1/TLR1/LY96/LILRA4/IL12B/IGF1/LRRK2/SPN/FCER1G/TNFRSF8/CLEC4A/FOXP3/CD33/IL10/CD274/SYT11/GPNMB/PTAFR/CD36/IFNG	34
BP	GO:0045089	positive regulation of innate immune response	51/613	381/18670	1.03e-17	5.52e-16	4.25e-16	TLR10/PYHIN1/FCRL3/SH2D1A/IRF4/BTK/CD226/RASGRP1/GBP5/KLRK1/SLAMF6/TLR7/CLEC10A/ESR1/NCR3/TLR6/PTPN22/MNDA/CRTAM/TLR8/CLEC7A/HAVCR2/TLR1/LY96/IL18RAP/LILRA4/IL12B/CCL5/NLRC4/AIM2/PLCG2/FCER1G/CD209/CD300LF/CLEC4A/TXK/LAG3/HCK/CD1D/ITGB2/RFTN1/CLEC4E/DDX60/CLEC6A/IFI16/CD300A/PARP9/VAV1/CD36/COLEC12/BIRC3	51
BP	GO:0002237	response to molecule of bacterial origin	48/613	343/18670	1.59e-17	8.46e-16	6.51e-16	CD96/CCR5/CD180/CXCL13/STAP1/CCR7/IL10RA/LTA/KLRK1/CSF2RB/LY86/TLR6/PTPN22/CD80/KMO/CNR2/CD86/PDCD1LG2/FASLG/HAVCR2/VCAM1/LILRB1/TLR1/CD6/CXCL9/LY96/IL12B/CCL5/PLCG2/P2RX7/AICDA/SELP/HCK/MRC1/MEF2C/FCGR2B/IDO1/IL10/CNR1/CXCL10/CD274/PDE4B/CTSG/LILRB2/PTAFR/NLRP3/CD36/PTGFR	48
BP	GO:0072676	lymphocyte migration	28/613	111/18670	1.78e-17	9.34e-16	7.18e-16	CXCL13/PIK3CG/CCR7/CCL19/CCR2/PIK3CD/AIF1/KLRK1/GPR183/ITGA4/CD200R1/TBX21/ZAP70/DOCK8/CCL5/SPN/CCL22/MYO1G/TNFSF14/CCL13/GATA3/CCL17/CD200/S1PR1/CXCL10/CYP7B1/XCL2/CCL4	28
BP	GO:0030183	B cell differentiation	30/613	131/18670	2.33e-17	1.2e-15	9.25e-16	PTPRC/MS4A1/FCRL3/BTK/DOCK10/CD27/CD79B/NCKAP1L/FLT3/CD19/CD79A/ITM2A/IKZF3/GPR183/ITGA4/VCAM1/CR2/SLAMF8/PLCG2/CD40LG/POU2F2/AICDA/PLCL2/FCGR2B/IL10/NFAM1/JAK3/SFRP1/HDAC9/BCL2	30
BP	GO:0007204	positive regulation of cytosolic calcium ion concentration	46/613	319/18670	2.35e-17	1.2e-15	9.25e-16	PTPRC/MS4A1/CD38/P2RY10/CCR5/GPR174/CXCL13/PIK3CG/CCR7/CYSLTR1/CCR4/CCL19/CD52/CXCR5/CXCR6/GPR18/CCR2/CD19/ESR1/CD4/CMKLR1/GPR65/CCR8/FASLG/CLIC2/P2RY8/CXCL9/ITPR1/PLCG2/C3AR1/FPR3/P2RX7/CCR1/MYO5A/ANK2/S1PR1/CNR1/CXCL10/CXCR4/SLC8A1/RIC3/XCR1/CD36/BCL2/PTGFR/GPR35	46
BP	GO:0042089	cytokine biosynthetic process	29/613	123/18670	3.43e-17	1.74e-15	1.34e-15	PTPRC/CD28/IRF4/CD3E/CCR2/TLR7/CYBB/TLR6/CD4/CD80/TLR8/CD86/CLEC7A/LTB/LILRB1/TLR1/IL12B/CD74/SPN/TNFRSF8/EBI3/FOXP3/LAG3/TNFRSF13C/IL10/GATA3/PTAFR/CMA1/IFNG	29
BP	GO:0042035	regulation of cytokine biosynthetic process	28/613	114/18670	3.81e-17	1.91e-15	1.47e-15	PTPRC/CD28/IRF4/CD3E/CCR2/TLR7/CYBB/TLR6/CD4/CD80/TLR8/CD86/CLEC7A/LTB/LILRB1/TLR1/IL12B/CD74/SPN/TNFRSF8/EBI3/FOXP3/LAG3/TNFRSF13C/IL10/GATA3/PTAFR/IFNG	28
BP	GO:0042107	cytokine metabolic process	29/613	124/18670	4.34e-17	2.15e-15	1.65e-15	PTPRC/CD28/IRF4/CD3E/CCR2/TLR7/CYBB/TLR6/CD4/CD80/TLR8/CD86/CLEC7A/LTB/LILRB1/TLR1/IL12B/CD74/SPN/TNFRSF8/EBI3/FOXP3/LAG3/TNFRSF13C/IL10/GATA3/PTAFR/CMA1/IFNG	29
BP	GO:0043368	positive T cell selection	17/613	34/18670	6.69e-17	3.27e-15	2.52e-15	PTPRC/THEMIS/DOCK2/LY9/IRF4/CD3G/CD3E/CD3D/SLAMF6/TBX21/ZAP70/IL12B/CD74/SPN/IL12RB1/FOXP3/BCL2	17
BP	GO:0019882	antigen processing and presentation	38/613	226/18670	8.57e-17	4.15e-15	3.19e-15	CCR7/HLA-DOA/CCL19/HLA-DOB/FGL2/CD8A/CYBB/HLA-DPA1/HLA-DRA/HLA-DMB/HLA-DQA1/CD1C/HLA-DPB1/WAS/NCF1/CD1E/CD74/FCER1G/HLA-DMA/CD209/HLA-DQA2/HLA-DQB2/HLA-DRB1/CLEC4A/LAG3/CD1D/FCGR2B/RFTN1/HLA-DRB5/NCF2/CD1B/RAB8B/LILRB2/FCGR1B/RAB33A/CD36/FCGR1A/HLA-DQB1	38
BP	GO:0060333	interferon-gamma-mediated signaling pathway	25/613	91/18670	1.05e-16	5.03e-15	3.87e-15	IRF4/HLA-DPA1/HLA-DRA/HLA-DQA1/HLA-DPB1/VCAM1/GBP1/TRIM22/HLA-DQA2/HLA-DQB2/HLA-DRB1/CIITA/STAT1/TXK/HCK/HLA-DRB5/GBP2/FCGR1B/SP100/PTAFR/PARP9/PARP14/IFNG/FCGR1A/HLA-DQB1	25
BP	GO:0050853	B cell receptor signaling pathway	29/613	129/18670	1.36e-16	6.39e-15	4.91e-15	ITK/PTPRC/MS4A1/KLHL6/FCRL3/CD38/PRKCB/BTK/STAP1/BLK/CD79B/CD22/NCKAP1L/PIK3CD/CD19/CD79A/CTLA4/PTPN22/MNDA/PLCG2/PLCL2/MEF2C/FCGR2B/RFTN1/NFAM1/LPXN/CD300A/LAT2/BCL2	29
BP	GO:0032680	regulation of tumor necrosis factor production	32/613	160/18670	1.36e-16	6.39e-15	4.91e-15	PTPRC/SLAMF1/CD2/SASH3/CCL19/RASGRP1/GPR18/CCR2/NLRC3/CYBB/PTPN22/CLEC7A/HAVCR2/LILRB1/TLR1/LY96/LILRA4/IL12B/IGF1/LRRK2/SPN/FCER1G/TNFRSF8/CLEC4A/FOXP3/CD33/IL10/SYT11/GPNMB/PTAFR/CD36/IFNG	32
BP	GO:0031343	positive regulation of cell killing	22/613	68/18670	1.54e-16	7.13e-15	5.48e-15	PTPRC/SH2D1A/CD226/STAP1/RASGRP1/KLRK1/SLAMF6/NCR3/CD1C/CRTAM/FCER2/CLEC7A/IL18RAP/CD1E/IL12B/IL12RB1/P2RX7/LAG3/CD1D/CD1B/VAV1/IFNG	22
BP	GO:0019722	calcium-mediated signaling	37/613	218/18670	1.61e-16	7.36e-15	5.66e-15	PTPRC/TRAT1/BTK/CCR5/CCR7/CD3E/CCR4/CXCR5/CD22/CXCR6/CCR2/SLA2/CD4/P2RY12/PLEK/CMKLR1/CCR8/CLIC2/VCAM1/ZAP70/GBP1/ITPR1/IGF1/LRRK2/PLCG2/P2RX7/CCR1/MYO5A/SELP/ANK2/MCTP1/CXCR4/SLC8A1/XCR1/LAT2/CCL4/PTGFR	37
BP	GO:0050868	negative regulation of T cell activation	27/613	112/18670	2.34e-16	1.06e-14	8.15e-15	TIGIT/PLA2G2D/LAX1/FGL2/CTLA4/PTPN22/CD80/IL2RA/TNFAIP8L2/CD86/PDCD1LG2/TBX21/HAVCR2/LILRB1/CD74/SPN/FOXP3/LAG3/FCGR2B/IDO1/IL10/CD274/GPNMB/LILRB2/BTN2A2/JAK3/CD300A	27
BP	GO:0032640	tumor necrosis factor production	32/613	163/18670	2.41e-16	1.08e-14	8.31e-15	PTPRC/SLAMF1/CD2/SASH3/CCL19/RASGRP1/GPR18/CCR2/NLRC3/CYBB/PTPN22/CLEC7A/HAVCR2/LILRB1/TLR1/LY96/LILRA4/IL12B/IGF1/LRRK2/SPN/FCER1G/TNFRSF8/CLEC4A/FOXP3/CD33/IL10/SYT11/GPNMB/PTAFR/CD36/IFNG	32
BP	GO:1902107	positive regulation of leukocyte differentiation	30/613	144/18670	3.79e-16	1.68e-14	1.3e-14	PTPRC/HCLS1/EVI2B/BTK/CD27/SASH3/CCL19/NCKAP1L/RASGRP1/CD4/CD80/IL2RA/CD86/IL7R/ZAP70/IL12B/CD74/CD83/IL12RB1/LILRB4/CCR1/FOXP3/CSF1/GATA3/PIK3R6/CD101/LILRB2/BTN2A2/NLRP3/IFNG	30
BP	GO:0051480	regulation of cytosolic calcium ion concentration	47/613	357/18670	3.99e-16	1.76e-14	1.35e-14	PTPRC/MS4A1/CD38/P2RY10/CCR5/GPR174/CXCL13/PIK3CG/CCR7/CYSLTR1/CCR4/CCL19/CD52/CXCR5/CXCR6/GPR18/CCR2/CD19/ESR1/CD4/CMKLR1/GPR65/CCR8/FASLG/CLIC2/P2RY8/CXCL9/ITPR1/PLCG2/C3AR1/FPR3/P2RX7/CCR1/MYO5A/ANK2/S1PR1/CNR1/CXCL10/CXCR4/SLC8A1/RIC3/XCR1/CD36/PDE6B/BCL2/PTGFR/GPR35	47
BP	GO:0032496	response to lipopolysaccharide	45/613	330/18670	4.57e-16	1.99e-14	1.53e-14	CD96/CCR5/CD180/CXCL13/STAP1/CCR7/IL10RA/LTA/KLRK1/CSF2RB/LY86/PTPN22/CD80/KMO/CNR2/CD86/PDCD1LG2/FASLG/HAVCR2/VCAM1/LILRB1/CD6/CXCL9/LY96/IL12B/CCL5/PLCG2/P2RX7/AICDA/SELP/HCK/MRC1/MEF2C/IDO1/IL10/CNR1/CXCL10/CD274/PDE4B/CTSG/LILRB2/PTAFR/NLRP3/CD36/PTGFR	45
BP	GO:0002456	T cell mediated immunity	26/613	106/18670	5.34e-16	2.3e-14	1.77e-14	PTPRC/SASH3/CCR2/CD8A/CD1C/WAS/TBX21/IL7R/LILRB1/IL18RAP/CD1E/IL12B/GZMM/IL12RB1/MYO1G/IL18R1/P2RX7/BTN3A3/FOXP3/IL1R1/CD1D/FCGR2B/GATA3/RFTN1/CD1B/NLRP3	26
BP	GO:0032945	negative regulation of mononuclear cell proliferation	22/613	73/18670	8.43e-16	3.57e-14	2.74e-14	PLA2G2D/BTK/CTLA4/CD80/MNDA/TNFRSF13B/IL2RA/CD86/PDCD1LG2/HAVCR2/LILRB1/LST1/SPN/FOXP3/FCGR2B/IDO1/IL10/CD274/GPNMB/LILRB2/BTN2A2/CD300A	22
BP	GO:0050672	negative regulation of lymphocyte proliferation	22/613	73/18670	8.43e-16	3.57e-14	2.74e-14	PLA2G2D/BTK/CTLA4/CD80/MNDA/TNFRSF13B/IL2RA/CD86/PDCD1LG2/HAVCR2/LILRB1/LST1/SPN/FOXP3/FCGR2B/IDO1/IL10/CD274/GPNMB/LILRB2/BTN2A2/CD300A	22
BP	GO:0002685	regulation of leukocyte migration	34/613	196/18670	1.41e-15	5.9e-14	4.53e-14	CXCL13/STAP1/CCR7/CCL19/NCKAP1L/GPR18/CCR2/AIF1/KLRK1/P2RY12/ITGA4/CMKLR1/CD200R1/SLAMF8/PLA2G7/DOCK8/CD74/CCL5/SPN/C3AR1/CCR1/SELP/IL1R1/GPSM3/CSF1/TNFSF14/CD200/CXCL10/IL6R/XCL2/PTAFR/CD300A/CCL4/TNFRSF18	34
BP	GO:0045582	positive regulation of T cell differentiation	23/613	83/18670	1.45e-15	6.01e-14	4.62e-14	PTPRC/CD27/SASH3/CCL19/NCKAP1L/RASGRP1/CD80/IL2RA/CD86/IL7R/ZAP70/IL12B/CD74/CD83/IL12RB1/LILRB4/FOXP3/GATA3/PIK3R6/LILRB2/BTN2A2/NLRP3/IFNG	23
BP	GO:0097529	myeloid leukocyte migration	35/613	210/18670	1.92e-15	7.87e-14	6.05e-14	CXCL13/PIK3CG/STAP1/CCR7/CCL19/NCKAP1L/CCR2/PIK3CD/AIF1/P2RY12/CMKLR1/CD200R1/SLAMF8/CXCL9/PLA2G7/CD74/CCL5/CCL22/FCER1G/C3AR1/CCR1/IL1R1/PECAM1/CSF1/ITGB2/CCL13/CCL17/CD200/CXCL10/PDE4B/IL6R/XCL2/CD300A/VAV1/CCL4	35
BP	GO:0002292	T cell differentiation involved in immune response	21/613	68/18670	2.2e-15	8.96e-14	6.89e-14	LY9/IRF4/CCL19/EOMES/FGL2/SLAMF6/CD80/GPR183/CD86/TBX21/IL12B/SPN/FCER1G/IL12RB1/IL18R1/FOXP3/GATA3/CLEC4E/JAK3/NLRP3/IFNG	21
BP	GO:0045621	positive regulation of lymphocyte differentiation	24/613	94/18670	2.69e-15	1.08e-13	8.33e-14	PTPRC/BTK/CD27/SASH3/CCL19/NCKAP1L/RASGRP1/CD80/IL2RA/CD86/IL7R/ZAP70/IL12B/CD74/CD83/IL12RB1/LILRB4/FOXP3/GATA3/PIK3R6/LILRB2/BTN2A2/NLRP3/IFNG	24
BP	GO:0030888	regulation of B cell proliferation	20/613	61/18670	2.77e-15	1.11e-13	8.51e-14	PTPRC/FCRL3/CD38/BTK/SASH3/CD22/NCKAP1L/CTLA4/IKZF3/MNDA/GPR183/TNFRSF13B/TNFSF13B/CD74/MEF2C/TNFRSF13C/FCGR2B/IL10/CD300A/BCL2	20
BP	GO:0001776	leukocyte homeostasis	23/613	86/18670	3.4e-15	1.35e-13	1.04e-13	DOCK10/GPR174/TNFRSF17/GAPT/NCKAP1L/CCR2/PIK3CD/FLT3/GPR183/TNFRSF13B/IL2RA/TNFSF13B/CD74/FCER1G/P2RX7/FOXP3/MEF2C/TNFRSF13C/TNFSF14/PDE4B/SIT1/JAK3/BCL2	23
BP	GO:0032623	interleukin-2 production	20/613	62/18670	3.96e-15	1.55e-13	1.2e-13	PTPRC/CD28/CD247/IRF4/SASH3/CD3E/CCR2/CD4/CD80/CD86/TBX21/CLEC7A/HAVCR2/GBP1/CD83/FCER1G/FOXP3/LAG3/GATA3/PDE4B	20
BP	GO:0070664	negative regulation of leukocyte proliferation	22/613	78/18670	4e-15	1.55e-13	1.2e-13	PLA2G2D/BTK/CTLA4/CD80/MNDA/TNFRSF13B/IL2RA/CD86/PDCD1LG2/HAVCR2/LILRB1/LST1/SPN/FOXP3/FCGR2B/IDO1/IL10/CD274/GPNMB/LILRB2/BTN2A2/CD300A	22
BP	GO:0001912	positive regulation of leukocyte mediated cytotoxicity	19/613	56/18670	6.7e-15	2.58e-13	1.99e-13	PTPRC/SH2D1A/CD226/STAP1/RASGRP1/KLRK1/SLAMF6/NCR3/CD1C/CRTAM/IL18RAP/CD1E/IL12B/IL12RB1/P2RX7/LAG3/CD1D/CD1B/VAV1	19
BP	GO:0002687	positive regulation of leukocyte migration	27/613	128/18670	8.33e-15	3.18e-13	2.45e-13	CXCL13/CCR7/CCL19/NCKAP1L/CCR2/AIF1/P2RY12/ITGA4/CMKLR1/PLA2G7/DOCK8/CD74/CCL5/SPN/C3AR1/CCR1/SELP/IL1R1/GPSM3/CSF1/TNFSF14/CXCL10/IL6R/XCL2/PTAFR/CCL4/TNFRSF18	27
BP	GO:1903038	negative regulation of leukocyte cell-cell adhesion	27/613	129/18670	1.02e-14	3.87e-13	2.98e-13	TIGIT/PLA2G2D/LAX1/FGL2/CTLA4/PTPN22/CD80/IL2RA/TNFAIP8L2/CD86/PDCD1LG2/TBX21/HAVCR2/LILRB1/CD74/SPN/FOXP3/LAG3/FCGR2B/IDO1/IL10/CD274/GPNMB/LILRB2/BTN2A2/JAK3/CD300A	27
BP	GO:1903708	positive regulation of hemopoiesis	32/613	185/18670	1.06e-14	3.99e-13	3.07e-13	PTPRC/HCLS1/EVI2B/BTK/CD27/SASH3/CCL19/NCKAP1L/RASGRP1/CD4/CD80/IL2RA/CD86/IL7R/ZAP70/IL12B/CD74/CD83/IL12RB1/STAT1/LILRB4/CCR1/FOXP3/CSF1/GATA3/ETS1/PIK3R6/CD101/LILRB2/BTN2A2/NLRP3/IFNG	32
BP	GO:0050854	regulation of antigen receptor-mediated signaling pathway	20/613	65/18670	1.11e-14	4.14e-13	3.19e-13	PTPRC/TRAT1/FCRL3/PRKCB/CD226/STAP1/BLK/CCR7/CD22/CD19/UBASH3A/PTPN22/GBP1/LILRB4/PLCL2/FCGR2B/NFAM1/LPXN/BTN2A2/CD300A	20
BP	GO:0071216	cellular response to biotic stimulus	36/613	236/18670	1.3e-14	4.81e-13	3.7e-13	BTK/CCR5/CD180/CXCL13/STAP1/KLRK1/LY86/TLR6/PTPN22/CD80/KMO/CD86/PDCD1LG2/CLEC7A/HAVCR2/LILRB1/TLR1/CD6/CXCL9/LY96/IL12B/CCL5/AICDA/HCK/MRC1/MEF2C/FCGR2B/IL10/CXCL10/CD274/PDE4B/CTSG/LILRB2/PTAFR/NLRP3/CD36	36
BP	GO:0043367	CD4-positive, alpha-beta T cell differentiation	21/613	74/18670	1.48e-14	5.41e-13	4.16e-13	LY9/PLA2G2D/IRF4/SASH3/CCL19/NCKAP1L/SLAMF6/CD80/GPR183/CD86/TBX21/IL12B/SPN/CD83/IL12RB1/IL18R1/FOXP3/GATA3/JAK3/NLRP3/IFNG	21
BP	GO:0071219	cellular response to molecule of bacterial origin	34/613	212/18670	1.58e-14	5.74e-13	4.41e-13	CCR5/CD180/CXCL13/STAP1/KLRK1/LY86/TLR6/PTPN22/CD80/KMO/CD86/PDCD1LG2/HAVCR2/LILRB1/TLR1/CD6/CXCL9/LY96/IL12B/CCL5/AICDA/HCK/MRC1/MEF2C/FCGR2B/IL10/CXCL10/CD274/PDE4B/CTSG/LILRB2/PTAFR/NLRP3/CD36	34
BP	GO:2000106	regulation of leukocyte apoptotic process	22/613	83/18670	1.67e-14	6.02e-13	4.63e-13	HCLS1/BTK/CCR5/CD3G/CCR7/CD27/CCL19/PIK3CD/GIMAP8/IL7R/LILRB1/PDCD1/DOCK8/CD74/CCL5/FCER1G/P2RX7/MEF2C/IDO1/IL10/CD274/JAK3	22
BP	GO:0006874	cellular calcium ion homeostasis	51/613	458/18670	2.16e-14	7.72e-13	5.94e-13	PTPRC/MS4A1/CD38/PRKCB/P2RY10/CCR5/GPR174/CXCL13/PIK3CG/CCR7/CYSLTR1/CCR4/CCL19/CD52/CXCR5/CXCR6/GPR18/CCR2/CD19/ESR1/CD4/CMKLR1/GPR65/CCR8/FASLG/CLIC2/P2RY8/CXCL9/ITPR1/CCL5/PLCG2/C3AR1/FPR3/P2RX7/CCR1/MYO5A/CCL13/ANK2/S1PR1/CNR1/CXCL10/CXCR4/SLC8A1/RIC3/SLC24A4/XCR1/CD36/PDE6B/BCL2/PTGFR/GPR35	51
BP	GO:0071887	leukocyte apoptotic process	24/613	104/18670	3.13e-14	1.11e-12	8.52e-13	HCLS1/BTK/CCR5/CD3G/CCR7/CD27/CCL19/PIK3CD/IL2RA/GIMAP8/FASLG/IL7R/LILRB1/PDCD1/DOCK8/CD74/CCL5/FCER1G/P2RX7/MEF2C/IDO1/IL10/CD274/JAK3	24
BP	GO:0002437	inflammatory response to antigenic stimulus	17/613	46/18670	3.47e-14	1.22e-12	9.38e-13	CD28/BTK/CCR7/CYSLTR1/RASGRP1/LTA/IL2RA/CD6/IL12B/FCER1G/C3/FCGR2B/IL10/GATA3/CNR1/IL5RA/AHCY	17
BP	GO:0048872	homeostasis of number of cells	36/613	246/18670	4.81e-14	1.68e-12	1.29e-12	IKZF1/HCLS1/DOCK10/GPR174/TNFRSF17/CCR7/SASH3/CCR4/GAPT/NCKAP1L/CCR2/PIK3CD/FLT3/GPR183/RASSF2/TNFRSF13B/IL2RA/TNFSF13B/IL7R/CD74/FCER1G/STAT1/P2RX7/FOXP3/CSF1/MEF2C/TNFRSF13C/TNFSF14/GATA3/ETS1/PDE4B/SIT1/MAFB/SPI1/JAK3/BCL2	36
BP	GO:0002791	regulation of peptide secretion	53/613	500/18670	4.94e-14	1.7e-12	1.31e-12	TLR10/CD38/CD2/BLK/CCR7/CCL19/CD22/RASGRP1/AIF1/TLR6/PTPN22/CRTAM/CLEC9A/TLR8/CD200R1/SRGN/HAVCR2/LILRB1/TLR1/GBP1/ITPR1/CD74/CCL5/IGF1/LRRK2/AIM2/CD40LG/CSF1R/P2RX7/FOXP3/FGR/CD33/FCGR2B/IL10/GATA3/NLRP1/CD200/CD244/CNR1/CD274/BANK1/CLEC4E/SYT11/RAB8B/BTN2A2/CLEC6A/TIAM1/CRHBP/NLRP3/SFRP1/HDAC9/IFNG/IL1RL1	53
BP	GO:0032663	regulation of interleukin-2 production	18/613	54/18670	4.95e-14	1.7e-12	1.31e-12	PTPRC/CD28/IRF4/SASH3/CD3E/CCR2/CD4/CD80/CD86/TBX21/CLEC7A/HAVCR2/GBP1/CD83/FOXP3/LAG3/GATA3/PDE4B	18
BP	GO:0002709	regulation of T cell mediated immunity	20/613	70/18670	5.45e-14	1.86e-12	1.43e-12	PTPRC/SASH3/CCR2/CD1C/WAS/TBX21/IL7R/LILRB1/CD1E/IL12B/IL12RB1/IL18R1/P2RX7/FOXP3/IL1R1/CD1D/FCGR2B/GATA3/CD1B/NLRP3	20
BP	GO:0046635	positive regulation of alpha-beta T cell activation	19/613	62/18670	5.62e-14	1.9e-12	1.46e-12	PTPRC/CD28/SASH3/CD3E/CCL19/NCKAP1L/CCR2/CD80/CD86/ZAP70/RASAL3/IL12B/CD83/IL12RB1/EBI3/FOXP3/IL6R/NLRP3/IFNG	19
BP	GO:1990868	response to chemokine	23/613	97/18670	5.77e-14	1.92e-12	1.48e-12	CCR5/CXCL13/CCR7/CCR4/CCL19/CXCR5/CXCR6/CCR2/CMKLR1/CCR8/CXCL9/DOCK8/CCL5/CCL22/CCR1/CCL13/CCL17/CXCL10/CXCR4/XCL2/XCR1/CCL4/GPR35	23
BP	GO:1990869	cellular response to chemokine	23/613	97/18670	5.77e-14	1.92e-12	1.48e-12	CCR5/CXCL13/CCR7/CCR4/CCL19/CXCR5/CXCR6/CCR2/CMKLR1/CCR8/CXCL9/DOCK8/CCL5/CCL22/CCR1/CCL13/CCL17/CXCL10/CXCR4/XCL2/XCR1/CCL4/GPR35	23
BP	GO:0050864	regulation of B cell activation	31/613	184/18670	5.87e-14	1.94e-12	1.49e-12	PTPRC/CD28/FCRL3/CD38/BTK/CD27/SASH3/CD22/NCKAP1L/CD19/SLA2/SAMSN1/CTLA4/IKZF3/MNDA/GPR183/TNFRSF13B/TBX21/TNFSF13B/SLAMF8/CD74/FOXP3/MEF2C/TNFRSF13C/FCGR2B/IL10/BANK1/NFAM1/CD300A/SFRP1/BCL2	31
BP	GO:0070098	chemokine-mediated signaling pathway	22/613	88/18670	6.29e-14	2.06e-12	1.58e-12	CCR5/CXCL13/CCR7/CCR4/CCL19/CXCR5/CXCR6/CCR2/CMKLR1/CCR8/CXCL9/CCL5/CCL22/CCR1/CCL13/CCL17/CXCL10/CXCR4/XCL2/XCR1/CCL4/GPR35	22
BP	GO:0055074	calcium ion homeostasis	51/613	471/18670	6.59e-14	2.14e-12	1.65e-12	PTPRC/MS4A1/CD38/PRKCB/P2RY10/CCR5/GPR174/CXCL13/PIK3CG/CCR7/CYSLTR1/CCR4/CCL19/CD52/CXCR5/CXCR6/GPR18/CCR2/CD19/ESR1/CD4/CMKLR1/GPR65/CCR8/FASLG/CLIC2/P2RY8/CXCL9/ITPR1/CCL5/PLCG2/C3AR1/FPR3/P2RX7/CCR1/MYO5A/CCL13/ANK2/S1PR1/CNR1/CXCL10/CXCR4/SLC8A1/RIC3/SLC24A4/XCR1/CD36/PDE6B/BCL2/PTGFR/GPR35	51
BP	GO:0031295	T cell costimulation	18/613	56/18670	1.02e-13	3.29e-12	2.53e-12	CD28/CCR7/CD3E/ICOS/CCL19/KLRK1/CTLA4/CD80/CD86/PDCD1LG2/TNFSF13B/GRAP2/PDCD1/CD40LG/TNFRSF13C/TNFSF14/CD274/VAV1	18
BP	GO:0072503	cellular divalent inorganic cation homeostasis	52/613	493/18670	1.06e-13	3.38e-12	2.6e-12	PTPRC/MS4A1/CD38/PRKCB/P2RY10/CCR5/GPR174/CXCL13/PIK3CG/CCR7/CYSLTR1/CCR4/CCL19/CD52/CXCR5/CXCR6/GPR18/CCR2/CD19/ESR1/CD4/CMKLR1/GPR65/CCR8/FASLG/CLIC2/P2RY8/CXCL9/ITPR1/CCL5/PLCG2/C3AR1/FPR3/P2RX7/CCR1/MYO5A/CCL13/ANK2/S1PR1/CNR1/CXCL10/CXCR4/SLC8A1/RIC3/SLC24A4/XCR1/CD36/PDE6B/BCL2/PTGFR/GPR35/SLC39A4	52
BP	GO:0031294	lymphocyte costimulation	18/613	57/18670	1.45e-13	4.6e-12	3.54e-12	CD28/CCR7/CD3E/ICOS/CCL19/KLRK1/CTLA4/CD80/CD86/PDCD1LG2/TNFSF13B/GRAP2/PDCD1/CD40LG/TNFRSF13C/TNFSF14/CD274/VAV1	18
BP	GO:0035710	CD4-positive, alpha-beta T cell activation	22/613	92/18670	1.69e-13	5.35e-12	4.11e-12	LY9/PLA2G2D/IRF4/SASH3/CCL19/NCKAP1L/SLAMF6/CD80/GPR183/CD86/TBX21/IL12B/SPN/CD83/IL12RB1/IL18R1/FOXP3/GATA3/CD274/JAK3/NLRP3/IFNG	22
BP	GO:0050921	positive regulation of chemotaxis	26/613	135/18670	2.54e-13	7.97e-12	6.13e-12	CXCL13/CCR7/CCR4/CCL19/NCKAP1L/CCR2/IL16/AIF1/P2RY12/CMKLR1/PLA2G7/CD74/CCL5/C3AR1/CCR1/GPSM3/SUCNR1/CSF1/TNFSF14/S1PR1/CXCL10/CXCR4/IL6R/XCL2/TIAM1/CCL4	26
BP	GO:0050708	regulation of protein secretion	50/613	472/18670	2.73e-13	8.51e-12	6.54e-12	TLR10/CD38/CD2/BLK/CCR7/CCL19/CD22/RASGRP1/AIF1/TLR6/PTPN22/CRTAM/CLEC9A/TLR8/CD200R1/SRGN/HAVCR2/LILRB1/TLR1/GBP1/ITPR1/CCL5/IGF1/LRRK2/AIM2/CD40LG/CSF1R/P2RX7/FOXP3/FGR/CD33/FCGR2B/IL10/GATA3/NLRP1/CD200/CD244/CNR1/CD274/BANK1/CLEC4E/SYT11/BTN2A2/CLEC6A/TIAM1/NLRP3/SFRP1/HDAC9/IFNG/IL1RL1	50
BP	GO:0018108	peptidyl-tyrosine phosphorylation	43/613	363/18670	3.12e-13	9.65e-12	7.42e-12	ITK/PTPRC/HCLS1/BTK/STAP1/BLK/CD3E/SLA/FLT3/SAMSN1/CD4/CD80/NCF1/ZAP70/IL22RA2/IL12B/CD74/ENPP2/CCL5/IGF1/CSF1R/CASS4/TXK/FGR/PECAM1/HCK/ITGB2/BANK1/IL6R/MUSK/JAK3/CD300A/PARP9/PARP14/SH3BP5/CD36/SFRP1/IFNG/FCGR1A/IL6ST/TNFRSF18/FGFR4/CBLC	43
BP	GO:0018212	peptidyl-tyrosine modification	43/613	366/18670	4.15e-13	1.27e-11	9.79e-12	ITK/PTPRC/HCLS1/BTK/STAP1/BLK/CD3E/SLA/FLT3/SAMSN1/CD4/CD80/NCF1/ZAP70/IL22RA2/IL12B/CD74/ENPP2/CCL5/IGF1/CSF1R/CASS4/TXK/FGR/PECAM1/HCK/ITGB2/BANK1/IL6R/MUSK/JAK3/CD300A/PARP9/PARP14/SH3BP5/CD36/SFRP1/IFNG/FCGR1A/IL6ST/TNFRSF18/FGFR4/CBLC	43
BP	GO:0002287	alpha-beta T cell activation involved in immune response	18/613	61/18670	5.41e-13	1.64e-11	1.26e-11	LY9/IRF4/CCL19/EOMES/SLAMF6/CD80/GPR183/CD86/TBX21/IL12B/SPN/IL12RB1/IL18R1/FOXP3/GATA3/JAK3/NLRP3/IFNG	18
BP	GO:0002293	alpha-beta T cell differentiation involved in immune response	18/613	61/18670	5.41e-13	1.64e-11	1.26e-11	LY9/IRF4/CCL19/EOMES/SLAMF6/CD80/GPR183/CD86/TBX21/IL12B/SPN/IL12RB1/IL18R1/FOXP3/GATA3/JAK3/NLRP3/IFNG	18
BP	GO:0032633	interleukin-4 production	14/613	33/18670	6.73e-13	2.02e-11	1.55e-11	ITK/CD28/IRF4/SASH3/CD3E/CLECL1/CD86/HAVCR2/CD40LG/CD83/FCER1G/FOXP3/GATA3/NLRP3	14
BP	GO:0032655	regulation of interleukin-12 production	17/613	54/18670	7.33e-13	2.18e-11	1.68e-11	TIGIT/SLAMF1/CCR7/CCL19/TLR8/CMKLR1/CLEC7A/LTB/LILRB1/IL12B/CD40LG/IDO1/IL10/JAK3/MEFV/CD36/IFNG	17
BP	GO:0097530	granulocyte migration	26/613	141/18670	7.36e-13	2.18e-11	1.68e-11	CXCL13/PIK3CG/CCR7/CCL19/NCKAP1L/PIK3CD/CMKLR1/SLAMF8/CXCL9/CD74/CCL5/CCL22/FCER1G/C3AR1/IL1R1/PECAM1/CSF1/ITGB2/CCL13/CCL17/CXCL10/PDE4B/XCL2/CD300A/VAV1/CCL4	26
BP	GO:0002440	production of molecular mediator of immune response	37/613	286/18670	1.03e-12	3.02e-11	2.32e-11	PTPRC/CD28/CD96/FCRL3/LAX1/BTK/CD226/SASH3/GAPT/CD22/CCR2/FGL2/ITM2A/TBX21/TNFSF13B/IL7R/LILRB1/IL18RAP/IL12B/CD74/CD40LG/FCER1G/POU2F2/IL18R1/FOXP3/AICDA/IL1R1/VPREB3/FCGR2B/IL10/GATA3/CD244/SAMHD1/JAK3/NLRP3/CD36/HLA-DQB1	37
BP	GO:0071222	cellular response to lipopolysaccharide	31/613	205/18670	1.17e-12	3.42e-11	2.63e-11	CCR5/CD180/CXCL13/STAP1/KLRK1/LY86/PTPN22/CD80/KMO/CD86/PDCD1LG2/HAVCR2/LILRB1/CD6/CXCL9/LY96/IL12B/CCL5/AICDA/HCK/MRC1/MEF2C/IL10/CXCL10/CD274/PDE4B/CTSG/LILRB2/PTAFR/NLRP3/CD36	31
BP	GO:0002228	natural killer cell mediated immunity	18/613	64/18670	1.35e-12	3.93e-11	3.03e-11	CD96/SH2D1A/SLAMF7/CD226/RASGRP1/KLRK1/SLAMF6/NCR3/CRTAM/HAVCR2/LILRB1/IL18RAP/IL12B/LAG3/KLRD1/PIK3R6/VAV1/LYST	18
BP	GO:0032615	interleukin-12 production	17/613	56/18670	1.43e-12	4.13e-11	3.18e-11	TIGIT/SLAMF1/CCR7/CCL19/TLR8/CMKLR1/CLEC7A/LTB/LILRB1/IL12B/CD40LG/IDO1/IL10/JAK3/MEFV/CD36/IFNG	17
BP	GO:0072678	T cell migration	18/613	65/18670	1.82e-12	5.21e-11	4e-11	CXCL13/PIK3CG/CCR2/PIK3CD/AIF1/GPR183/ITGA4/CD200R1/ZAP70/DOCK8/CCL5/SPN/MYO1G/TNFSF14/CD200/S1PR1/CXCL10/XCL2	18
BP	GO:0002688	regulation of leukocyte chemotaxis	23/613	114/18670	2.21e-12	6.3e-11	4.85e-11	CXCL13/STAP1/CCR7/CCL19/NCKAP1L/GPR18/CCR2/AIF1/KLRK1/CMKLR1/SLAMF8/PLA2G7/CD74/CCL5/C3AR1/CCR1/GPSM3/CSF1/TNFSF14/CXCL10/IL6R/XCL2/CCL4	23
BP	GO:0032612	interleukin-1 production	23/613	115/18670	2.68e-12	7.59e-11	5.84e-11	PYHIN1/CCR7/CCL19/GBP5/TLR6/MNDA/TLR8/CLEC7A/HAVCR2/NLRC4/IGF1/AIM2/P2RX7/CD33/SUCNR1/IL10/NLRP1/IFI16/MEFV/CMA1/NLRP3/CD36/IFNG	23
BP	GO:0009615	response to virus	39/613	326/18670	3e-12	8.43e-11	6.48e-11	PTPRC/CCL19/FGL2/TLR7/IL2RA/TLR8/TBX21/LILRB1/GBP1/CXCL9/APOBEC3G/IL12B/CCL5/TRIM22/AIM2/CCL22/IL12RB1/STAT1/FOXP3/AICDA/FGR/SLFN11/GATA3/APOBEC3H/RNASE6/CXCL10/CXCR4/SAMHD1/DCLK1/DDX60/IFI16/PARP9/NLRP3/BIRC3/IFNG/CCL4/BCL2/LYST/EXOSC5	39
BP	GO:0050777	negative regulation of immune response	26/613	150/18670	3.26e-12	9.1e-11	7e-11	PTPRC/CD96/CR1/CCR2/CD84/FGL2/SAMSN1/NLRC3/CTLA4/IL2RA/TBX21/IL7R/HAVCR2/LILRB1/SLAMF8/PDCD1/IL12B/FOXP3/FCGR2B/IL10/SAMHD1/IFI16/JAK3/CD300A/PARP14/IL1RL1	26
BP	GO:0050715	positive regulation of cytokine secretion	25/613	139/18670	3.65e-12	1.01e-10	7.78e-11	CD2/CCL19/RASGRP1/AIF1/PTPN22/CRTAM/CLEC9A/TLR8/HAVCR2/TLR1/LRRK2/AIM2/CSF1R/P2RX7/FGR/IL10/GATA3/NLRP1/CD244/CD274/CLEC4E/CLEC6A/NLRP3/IFNG/IL1RL1	25
BP	GO:0019932	second-messenger-mediated signaling	46/613	439/18670	3.75e-12	1.03e-10	7.96e-11	PTPRC/TRAT1/BTK/CCR5/CCR7/CD3E/CCR4/CXCR5/CD22/CXCR6/CCR2/SLA2/CD4/P2RY12/PLEK/CMKLR1/GPR65/CCR8/CLIC2/VCAM1/ZAP70/GNG2/GBP1/CXCL9/ITPR1/IGF1/LRRK2/PLCG2/TSHR/P2RX7/CCR1/MYO5A/SELP/ADRB2/ANK2/MCTP1/PRKAR2B/CXCL10/CXCR4/SLC8A1/XCR1/CD36/CALCRL/LAT2/CCL4/PTGFR	46
BP	GO:1990266	neutrophil migration	23/613	118/18670	4.72e-12	1.29e-10	9.94e-11	CXCL13/PIK3CG/CCR7/CCL19/NCKAP1L/PIK3CD/SLAMF8/CXCL9/CD74/CCL5/CCL22/FCER1G/C3AR1/IL1R1/PECAM1/ITGB2/CCL13/CCL17/CXCL10/PDE4B/XCL2/VAV1/CCL4	23
BP	GO:0002294	CD4-positive, alpha-beta T cell differentiation involved in immune response	17/613	60/18670	5.01e-12	1.36e-10	1.05e-10	LY9/IRF4/CCL19/SLAMF6/CD80/GPR183/CD86/TBX21/IL12B/SPN/IL12RB1/IL18R1/FOXP3/GATA3/JAK3/NLRP3/IFNG	17
BP	GO:0032653	regulation of interleukin-10 production	16/613	52/18670	5.2e-12	1.4e-10	1.08e-10	CD28/TIGIT/IRF4/SASH3/PDCD1LG2/CLEC7A/LILRB1/IL12B/CD40LG/CD83/FCER1G/FOXP3/FCGR2B/IDO1/CD274/JAK3	16
BP	GO:0050729	positive regulation of inflammatory response	26/613	153/18670	5.22e-12	1.4e-10	1.08e-10	CD28/TLR10/BTK/PIK3CG/STAP1/CCR7/GBP5/CCR2/LTA/TLR7/TLR6/CLEC7A/CD6/PLA2G7/IL12B/LRRK2/FCER1G/GPSM3/SUCNR1/C3/IDO1/CNR1/ETS1/OSMR/IL1RL1/IL6ST	26
BP	GO:0050920	regulation of chemotaxis	31/613	217/18670	5.42e-12	1.45e-10	1.11e-10	CXCL13/STAP1/CCR7/CCR4/CCL19/NCKAP1L/GPR18/CCR2/IL16/AIF1/KLRK1/GPR183/P2RY12/CMKLR1/SLAMF8/PLA2G7/CD74/CCL5/C3AR1/CCR1/GPSM3/SUCNR1/CSF1/TNFSF14/S1PR1/CXCL10/CXCR4/IL6R/XCL2/TIAM1/CCL4	31
BP	GO:1903557	positive regulation of tumor necrosis factor superfamily cytokine production	20/613	88/18670	5.96e-12	1.58e-10	1.22e-10	PTPRC/CD2/SASH3/CCL19/RASGRP1/CCR2/CYBB/CD86/CLEC7A/HAVCR2/TLR1/LY96/IL12B/LRRK2/SPN/FCER1G/TNFRSF8/PTAFR/CD36/IFNG	20
BP	GO:0007162	negative regulation of cell adhesion	36/613	289/18670	6.43e-12	1.7e-10	1.31e-10	PTPRC/TIGIT/PLA2G2D/LAX1/FGL2/CTLA4/PTPN22/CD80/IL2RA/TNFAIP8L2/CD86/PDCD1LG2/TBX21/HAVCR2/LILRB1/GBP1/CD74/PLXNC1/SPN/ADAMDEC1/FAM107A/FOXP3/LAG3/FCGR2B/IDO1/IL10/CD274/LPXN/JAM2/GPNMB/LILRB2/BTN2A2/JAK3/CD300A/CYP1B1/ZNF703	36
BP	GO:0022408	negative regulation of cell-cell adhesion	28/613	181/18670	8.35e-12	2.19e-10	1.69e-10	TIGIT/PLA2G2D/LAX1/FGL2/CTLA4/PTPN22/CD80/IL2RA/TNFAIP8L2/CD86/PDCD1LG2/TBX21/HAVCR2/LILRB1/CD74/SPN/FOXP3/LAG3/FCGR2B/IDO1/IL10/CD274/GPNMB/LILRB2/BTN2A2/JAK3/CD300A/ZNF703	28
BP	GO:0002260	lymphocyte homeostasis	17/613	62/18670	9e-12	2.35e-10	1.81e-10	DOCK10/GPR174/TNFRSF17/GAPT/NCKAP1L/TNFRSF13B/IL2RA/TNFSF13B/CD74/P2RX7/FOXP3/MEF2C/TNFRSF13C/TNFSF14/SIT1/JAK3/BCL2	17
BP	GO:0002715	regulation of natural killer cell mediated immunity	15/613	46/18670	9.35e-12	2.42e-10	1.87e-10	CD96/SH2D1A/CD226/RASGRP1/KLRK1/SLAMF6/NCR3/CRTAM/HAVCR2/LILRB1/IL18RAP/IL12B/LAG3/PIK3R6/VAV1	15
BP	GO:0019884	antigen processing and presentation of exogenous antigen	28/613	182/18670	9.57e-12	2.47e-10	1.9e-10	HLA-DOA/HLA-DOB/CYBB/HLA-DPA1/HLA-DRA/HLA-DMB/HLA-DQA1/CD1C/HLA-DPB1/NCF1/CD1E/CD74/FCER1G/HLA-DMA/HLA-DQA2/HLA-DQB2/HLA-DRB1/CLEC4A/LAG3/CD1D/FCGR2B/HLA-DRB5/NCF2/CD1B/FCGR1B/CD36/FCGR1A/HLA-DQB1	28
BP	GO:0032611	interleukin-1 beta production	21/613	101/18670	1.1e-11	2.81e-10	2.16e-10	PYHIN1/CCR7/CCL19/GBP5/TLR6/MNDA/TLR8/CLEC7A/NLRC4/IGF1/AIM2/P2RX7/CD33/SUCNR1/NLRP1/IFI16/MEFV/CMA1/NLRP3/CD36/IFNG	21
BP	GO:0046637	regulation of alpha-beta T cell differentiation	17/613	63/18670	1.2e-11	3.04e-10	2.34e-10	IRF4/SASH3/CCL19/NCKAP1L/CD80/CD86/TBX21/ZAP70/IL12B/CD83/IL12RB1/FOXP3/GATA3/PRDM1/JAK3/NLRP3/IFNG	17
BP	GO:0043370	regulation of CD4-positive, alpha-beta T cell differentiation	15/613	47/18670	1.33e-11	3.37e-10	2.6e-10	IRF4/SASH3/CCL19/NCKAP1L/CD80/CD86/TBX21/IL12B/CD83/IL12RB1/FOXP3/GATA3/JAK3/NLRP3/IFNG	15
BP	GO:0032613	interleukin-10 production	16/613	55/18670	1.36e-11	3.43e-10	2.64e-10	CD28/TIGIT/IRF4/SASH3/PDCD1LG2/CLEC7A/LILRB1/IL12B/CD40LG/CD83/FCER1G/FOXP3/FCGR2B/IDO1/CD274/JAK3	16
BP	GO:0032673	regulation of interleukin-4 production	12/613	27/18670	1.56e-11	3.91e-10	3.01e-10	CD28/IRF4/SASH3/CD3E/CD86/HAVCR2/CD40LG/CD83/FCER1G/FOXP3/GATA3/NLRP3	12
BP	GO:0002700	regulation of production of molecular mediator of immune response	24/613	139/18670	2.43e-11	6.06e-10	4.66e-10	PTPRC/CD28/CD96/FCRL3/BTK/CD226/SASH3/CD22/CCR2/TBX21/LILRB1/CD74/CD40LG/FCER1G/IL18R1/FOXP3/IL1R1/FCGR2B/IL10/GATA3/CD244/JAK3/NLRP3/CD36	24
BP	GO:0042093	T-helper cell differentiation	16/613	58/18670	3.34e-11	8.27e-10	6.36e-10	LY9/IRF4/CCL19/SLAMF6/CD80/GPR183/CD86/TBX21/IL12B/SPN/IL12RB1/IL18R1/FOXP3/GATA3/JAK3/NLRP3	16
BP	GO:0032760	positive regulation of tumor necrosis factor production	19/613	86/18670	3.43e-11	8.45e-10	6.5e-10	PTPRC/CD2/SASH3/CCL19/RASGRP1/CCR2/CYBB/CLEC7A/HAVCR2/TLR1/LY96/IL12B/LRRK2/SPN/FCER1G/TNFRSF8/PTAFR/CD36/IFNG	19
BP	GO:0006909	phagocytosis	40/613	369/18670	3.53e-11	8.63e-10	6.64e-10	PTPRC/ARHGAP25/DOCK2/CD247/SLAMF1/CD3G/ITGAL/STAP1/SIRPG/NCKAP1L/AIF1/WIPF1/WAS/CLEC7A/IL2RB/PLCG2/FCER1G/MYO1G/CD300LF/P2RX7/BIN2/FGR/PECAM1/HCK/C3/FCGR2B/ITGB2/FCGR3A/NCF2/SYT11/PLD4/CD300A/FCGR2A/CEACAM4/VAV1/CD36/COLEC12/IFNG/FCGR1A/MSR1	40
BP	GO:0032753	positive regulation of interleukin-4 production	11/613	23/18670	4.13e-11	1.01e-09	7.74e-10	CD28/IRF4/SASH3/CD3E/CD86/HAVCR2/CD40LG/FCER1G/FOXP3/GATA3/NLRP3	11
BP	GO:0002690	positive regulation of leukocyte chemotaxis	19/613	87/18670	4.26e-11	1.03e-09	7.93e-10	CXCL13/CCR7/CCL19/NCKAP1L/CCR2/AIF1/CMKLR1/PLA2G7/CD74/CCL5/C3AR1/CCR1/GPSM3/CSF1/TNFSF14/CXCL10/IL6R/XCL2/CCL4	19
BP	GO:0050855	regulation of B cell receptor signaling pathway	12/613	29/18670	4.39e-11	1.06e-09	8.13e-10	FCRL3/PRKCB/STAP1/BLK/CD22/CD19/PTPN22/PLCL2/FCGR2B/NFAM1/LPXN/CD300A	12
BP	GO:0042130	negative regulation of T cell proliferation	16/613	59/18670	4.45e-11	1.06e-09	8.18e-10	PLA2G2D/CTLA4/CD80/IL2RA/CD86/PDCD1LG2/HAVCR2/LILRB1/SPN/FOXP3/IDO1/IL10/CD274/GPNMB/LILRB2/BTN2A2	16
BP	GO:0006959	humoral immune response	39/613	356/18670	4.54e-11	1.08e-09	8.32e-10	PTPRC/CD28/MS4A1/SH2D1A/CXCL13/CCR7/CR1/CCR2/LTA/CD19/GPR183/POU2AF1/FCER2/CR2/C1QA/CXCL9/PDCD1/CD83/POU2F2/C3AR1/EBI3/CFH/C1QB/C3/MEF2C/FCGR2B/CCL13/GATA3/C1QC/CFP/RNASE6/CXCL10/CTSG/CR1L/IFNG/HLA-DQB1/BCL2/MNX1/ROMO1	39
BP	GO:0042088	T-helper 1 type immune response	14/613	43/18670	4.75e-11	1.13e-09	8.66e-10	CCL19/CCR2/CD80/HAVCR2/IL18RAP/IL12B/SPN/IL12RB1/EBI3/IL18R1/IL1R1/IL6R/JAK3/IL1RL1	14
BP	GO:0042267	natural killer cell mediated cytotoxicity	16/613	60/18670	5.88e-11	1.38e-09	1.07e-09	SH2D1A/SLAMF7/CD226/RASGRP1/KLRK1/SLAMF6/NCR3/CRTAM/HAVCR2/LILRB1/IL18RAP/IL12B/LAG3/PIK3R6/VAV1/LYST	16
BP	GO:0042269	regulation of natural killer cell mediated cytotoxicity	14/613	44/18670	6.76e-11	1.58e-09	1.22e-09	SH2D1A/CD226/RASGRP1/KLRK1/SLAMF6/NCR3/CRTAM/HAVCR2/LILRB1/IL18RAP/IL12B/LAG3/PIK3R6/VAV1	14
BP	GO:0032743	positive regulation of interleukin-2 production	12/613	30/18670	7.11e-11	1.65e-09	1.27e-09	PTPRC/CD28/IRF4/SASH3/CD3E/CCR2/CD4/CD80/CD86/CLEC7A/CD83/PDE4B	12
BP	GO:0050869	negative regulation of B cell activation	12/613	30/18670	7.11e-11	1.65e-09	1.27e-09	BTK/SLA2/SAMSN1/CTLA4/MNDA/TNFRSF13B/FOXP3/FCGR2B/IL10/BANK1/CD300A/SFRP1	12
BP	GO:2000514	regulation of CD4-positive, alpha-beta T cell activation	16/613	61/18670	7.73e-11	1.78e-09	1.37e-09	IRF4/SASH3/CCL19/NCKAP1L/CD80/CD86/TBX21/IL12B/CD83/IL12RB1/FOXP3/GATA3/CD274/JAK3/NLRP3/IFNG	16
BP	GO:0071621	granulocyte chemotaxis	22/613	123/18670	8.1e-11	1.86e-09	1.43e-09	CXCL13/PIK3CG/CCR7/CCL19/NCKAP1L/PIK3CD/CMKLR1/CXCL9/CD74/CCL5/CCL22/FCER1G/C3AR1/CSF1/ITGB2/CCL13/CCL17/CXCL10/PDE4B/XCL2/VAV1/CCL4	22
BP	GO:0050730	regulation of peptidyl-tyrosine phosphorylation	32/613	256/18670	8.89e-11	2.03e-09	1.56e-09	PTPRC/HCLS1/STAP1/CD3E/FLT3/SAMSN1/CD4/CD80/NCF1/IL22RA2/IL12B/CD74/ENPP2/CCL5/IGF1/CSF1R/CASS4/PECAM1/ITGB2/BANK1/IL6R/CD300A/PARP9/PARP14/SH3BP5/CD36/SFRP1/IFNG/FCGR1A/IL6ST/TNFRSF18/CBLC	32
BP	GO:0045076	regulation of interleukin-2 biosynthetic process	10/613	19/18670	9.58e-11	2.17e-09	1.67e-09	PTPRC/CD28/IRF4/CD3E/CD4/CD80/CD86/CLEC7A/FOXP3/LAG3	10
BP	GO:0032635	interleukin-6 production	25/613	161/18670	1.02e-10	2.29e-09	1.76e-09	SLAMF1/NCKAP1L/AIF1/NLRC3/TLR7/TLR6/PTPN22/TLR8/CD200R1/CLEC7A/HAVCR2/TLR1/IL18RAP/CD74/FCER1G/P2RX7/FOXP3/IL10/CD200/BANK1/IL6R/SYT11/LILRB2/PTAFR/CD36	25
BP	GO:0002218	activation of innate immune response	36/613	319/18670	1.12e-10	2.51e-09	1.93e-09	TLR10/PYHIN1/FCRL3/IRF4/BTK/KLRK1/TLR7/CLEC10A/ESR1/TLR6/PTPN22/MNDA/TLR8/CLEC7A/HAVCR2/TLR1/LY96/LILRA4/NLRC4/AIM2/PLCG2/FCER1G/CD209/CD300LF/CLEC4A/HCK/ITGB2/RFTN1/CLEC4E/DDX60/CLEC6A/IFI16/CD300A/CD36/COLEC12/BIRC3	36
BP	GO:0030593	neutrophil chemotaxis	20/613	104/18670	1.51e-10	3.38e-09	2.6e-09	CXCL13/PIK3CG/CCR7/CCL19/NCKAP1L/PIK3CD/CXCL9/CD74/CCL5/CCL22/FCER1G/C3AR1/ITGB2/CCL13/CCL17/CXCL10/PDE4B/XCL2/VAV1/CCL4	20
BP	GO:0002573	myeloid leukocyte differentiation	28/613	204/18670	1.52e-10	3.38e-09	2.6e-09	HCLS1/EVI2B/IRF4/CCR7/CCL19/PIK3CD/GAB3/CD4/GPR183/CAMK4/RASSF2/LILRB1/IL12B/CD74/FCER1G/CSF1R/LILRB4/CCR1/CSF1/MEF2C/GATA3/C1QC/CD101/MAFB/SPI1/IFI16/SFRP1/IFNG	28
BP	GO:0032675	regulation of interleukin-6 production	24/613	152/18670	1.69e-10	3.73e-09	2.87e-09	SLAMF1/NCKAP1L/AIF1/NLRC3/TLR7/TLR6/PTPN22/TLR8/CD200R1/CLEC7A/HAVCR2/TLR1/CD74/FCER1G/P2RX7/FOXP3/IL10/CD200/BANK1/IL6R/SYT11/LILRB2/PTAFR/CD36	24
BP	GO:0048247	lymphocyte chemotaxis	16/613	64/18670	1.7e-10	3.74e-09	2.88e-09	CXCL13/PIK3CG/CCL19/CCR2/PIK3CD/KLRK1/GPR183/CCL5/CCL22/TNFSF14/CCL13/CCL17/CXCL10/CYP7B1/XCL2/CCL4	16
BP	GO:0002711	positive regulation of T cell mediated immunity	14/613	48/18670	2.51e-10	5.5e-09	4.23e-09	PTPRC/SASH3/CD1C/CD1E/IL12B/IL12RB1/IL18R1/P2RX7/FOXP3/IL1R1/CD1D/GATA3/CD1B/NLRP3	14
BP	GO:0045061	thymic T cell selection	10/613	21/18670	3.45e-10	7.5e-09	5.77e-09	PTPRC/CD28/DOCK2/CD3G/CCR7/CD3E/CD3D/ZAP70/CD74/GATA3	10
BP	GO:0002825	regulation of T-helper 1 type immune response	11/613	27/18670	3.54e-10	7.62e-09	5.86e-09	CCL19/CCR2/CD80/HAVCR2/IL12B/IL12RB1/IL18R1/IL1R1/IL6R/JAK3/IL1RL1	11
BP	GO:0036336	dendritic cell migration	11/613	27/18670	3.54e-10	7.62e-09	5.86e-09	CCR5/PIK3CG/CCR7/CCL19/CCR2/GPR183/SLAMF8/DOCK8/CCL5/CCR1/CXCR4	11
BP	GO:0045066	regulatory T cell differentiation	12/613	34/18670	3.99e-10	8.57e-09	6.59e-09	CD28/PLA2G2D/CR1/CTLA4/IL2RA/LILRB4/FOXP3/LAG3/LILRB2/BTN2A2/IFNG/TNFRSF18	12
BP	GO:0050858	negative regulation of antigen receptor-mediated signaling pathway	11/613	28/18670	5.65e-10	1.21e-08	9.28e-09	FCRL3/CD22/UBASH3A/PTPN22/GBP1/LILRB4/PLCL2/FCGR2B/LPXN/BTN2A2/CD300A	11
BP	GO:0043383	negative T cell selection	8/613	12/18670	5.69e-10	1.21e-08	9.3e-09	PTPRC/CD28/THEMIS/DOCK2/CCR7/CD3E/ZAP70/CD74	8
BP	GO:0070227	lymphocyte apoptotic process	16/613	69/18670	5.72e-10	1.21e-08	9.3e-09	BTK/CD3G/CD27/IL2RA/GIMAP8/FASLG/IL7R/PDCD1/DOCK8/CD74/CCL5/P2RX7/IDO1/IL10/CD274/JAK3	16
BP	GO:0042094	interleukin-2 biosynthetic process	10/613	22/18670	6.13e-10	1.29e-08	9.93e-09	PTPRC/CD28/IRF4/CD3E/CD4/CD80/CD86/CLEC7A/FOXP3/LAG3	10
BP	GO:0045576	mast cell activation	15/613	60/18670	6.35e-10	1.33e-08	1.02e-08	BTK/RHOH/CD226/PIK3CG/RASGRP1/PIK3CD/LCP2/CD84/CNR2/FCER1G/CD300LF/FGR/CNR1/CD300A/LAT2	15
BP	GO:0071674	mononuclear cell migration	18/613	90/18670	6.43e-10	1.34e-08	1.03e-08	CCL19/CCR2/AIF1/CMKLR1/SLAMF8/PLA2G7/CCL5/CCL22/C3AR1/CCR1/PECAM1/CSF1/CCL13/CCL17/CXCL10/IL6R/XCL2/CCL4	18
BP	GO:0033077	T cell differentiation in thymus	16/613	70/18670	7.19e-10	1.49e-08	1.15e-08	PTPRC/CD28/DOCK2/CD3G/CCR7/CD3E/RASGRP1/CD3D/CAMK4/IL7R/ZAP70/CD74/FOXP3/GATA3/MAFB/BCL2	16
BP	GO:0002367	cytokine production involved in immune response	19/613	102/18670	7.72e-10	1.59e-08	1.23e-08	CD96/BTK/CD226/SASH3/CCR2/TBX21/LILRB1/IL18RAP/IL12B/CD74/FCER1G/IL18R1/FOXP3/IL1R1/IL10/GATA3/JAK3/NLRP3/CD36	19
BP	GO:0043087	regulation of GTPase activity	44/613	479/18670	8.08e-10	1.66e-08	1.28e-08	ARHGAP25/DOCK2/ARHGAP30/ARHGAP15/RHOH/DOCK10/TAGAP/CXCL13/CCR7/CCL19/NCKAP1L/RASGRP1/ARHGEF6/ARHGAP9/KLRK1/RGS18/TBC1D10C/GPR65/ACAP1/FGD2/SMAP2/RASAL3/DOCK8/RGS1/PLXNC1/CCL5/LRRK2/RASGRP3/CCL22/RASGRP2/ARHGAP31/CCL13/CCL17/S1PR1/ARHGAP20/XCL2/TIAM1/VAV1/FAM13B/SFRP1/ADAP2/DOCK4/CCL4/RTKN	44
BP	GO:1904894	positive regulation of STAT cascade	18/613	92/18670	9.38e-10	1.92e-08	1.47e-08	HCLS1/IL10RA/FLT3/IL7R/IL12B/CCL5/IGF1/CSF1R/PECAM1/IL10/IL6R/CD300A/PARP9/PARP14/IFNG/IL6ST/CYP1B1/TNFRSF18	18
BP	GO:0019724	B cell mediated immunity	28/613	221/18670	9.9e-10	2.02e-08	1.55e-08	PTPRC/CD28/BTK/CD226/CD27/CR1/GAPT/LTA/CD19/FGL2/SLA2/TLR8/TBX21/FCER2/CR2/C1QA/CD74/CD40LG/FCER1G/POU2F2/FOXP3/AICDA/C1QB/C3/FCGR2B/IL10/C1QC/HLA-DQB1	28
BP	GO:0006968	cellular defense response	14/613	53/18670	1.08e-09	2.16e-08	1.66e-08	ITK/TRAT1/SH2D1A/CCR5/CCR2/MNDA/NCF1/CXCL9/LY96/KLRG1/SPN/LSP1/NCF2/LILRB2	14
BP	GO:0070228	regulation of lymphocyte apoptotic process	14/613	53/18670	1.08e-09	2.16e-08	1.66e-08	BTK/CD3G/CD27/GIMAP8/IL7R/PDCD1/DOCK8/CD74/CCL5/P2RX7/IDO1/IL10/CD274/JAK3	14
BP	GO:0097696	STAT cascade	24/613	166/18670	1.08e-09	2.16e-08	1.66e-08	PTPRC/HCLS1/STAT4/CCR2/IL10RA/FLT3/IL7R/IL22RA2/IL12B/CCL5/IGF1/CSF1R/STAT1/PECAM1/IL10/IL6R/JAK3/CD300A/PARP9/PARP14/IFNG/IL6ST/CYP1B1/TNFRSF18	24
BP	GO:0051607	defense response to virus	29/613	238/18670	1.25e-09	2.5e-08	1.92e-08	PTPRC/FGL2/TLR7/IL2RA/TLR8/LILRB1/GBP1/CXCL9/APOBEC3G/IL12B/TRIM22/AIM2/IL12RB1/STAT1/AICDA/SLFN11/APOBEC3H/RNASE6/CXCL10/SAMHD1/DDX60/IFI16/PARP9/NLRP3/BIRC3/IFNG/BCL2/LYST/EXOSC5	29
BP	GO:0043372	positive regulation of CD4-positive, alpha-beta T cell differentiation	11/613	30/18670	1.35e-09	2.68e-08	2.06e-08	SASH3/CCL19/NCKAP1L/CD80/CD86/IL12B/CD83/IL12RB1/FOXP3/NLRP3/IFNG	11
BP	GO:0045954	positive regulation of natural killer cell mediated cytotoxicity	11/613	30/18670	1.35e-09	2.68e-08	2.06e-08	SH2D1A/CD226/RASGRP1/KLRK1/SLAMF6/NCR3/CRTAM/IL18RAP/IL12B/LAG3/VAV1	11
BP	GO:0031348	negative regulation of defense response	29/613	239/18670	1.38e-09	2.72e-08	2.09e-08	PTPRC/CD96/ABCD2/CR1/FGL2/NLRC3/SIGLEC10/IL2RA/CNR2/TNFAIP8L2/CD200R1/HAVCR2/LILRB1/IL22RA2/SLAMF8/IL12B/IGF1/FOXP3/FCGR2B/IL10/GATA3/CD200/ETS1/SAMHD1/IFI16/MEFV/NLRP3/PARP14/CALCRL	29
BP	GO:0002312	B cell activation involved in immune response	16/613	73/18670	1.39e-09	2.74e-08	2.1e-08	PTPRC/CD28/DOCK10/CD180/GAPT/CD19/ITM2A/GPR183/TBX21/PLCG2/CD40LG/FOXP3/AICDA/PLCL2/FCGR2B/IL10	16
BP	GO:0035589	G protein-coupled purinergic nucleotide receptor signaling pathway	8/613	13/18670	1.44e-09	2.79e-08	2.15e-08	P2RY10/GPR171/P2RY13/P2RY12/P2RY8/GPR34/P2RY14/PTAFR	8
BP	GO:0045086	positive regulation of interleukin-2 biosynthetic process	8/613	13/18670	1.44e-09	2.79e-08	2.15e-08	PTPRC/CD28/IRF4/CD3E/CD4/CD80/CD86/CLEC7A	8
BP	GO:0002718	regulation of cytokine production involved in immune response	17/613	84/18670	1.59e-09	3.07e-08	2.36e-08	CD96/BTK/CD226/SASH3/CCR2/TBX21/LILRB1/CD74/FCER1G/IL18R1/FOXP3/IL1R1/IL10/GATA3/JAK3/NLRP3/CD36	17
BP	GO:0042116	macrophage activation	18/613	95/18670	1.62e-09	3.12e-08	2.4e-08	PTPRC/STAP1/AIF1/TLR7/TLR6/TLR8/HAVCR2/C1QA/TLR1/CD74/LRRK2/SUCNR1/FCGR2B/ITGB2/IL10/CD200/IFNG/IL1RL1	18
BP	GO:0007259	JAK-STAT cascade	23/613	156/18670	1.62e-09	3.12e-08	2.4e-08	PTPRC/HCLS1/STAT4/CCR2/IL10RA/FLT3/IL22RA2/IL12B/CCL5/IGF1/CSF1R/STAT1/PECAM1/IL10/IL6R/JAK3/CD300A/PARP9/PARP14/IFNG/IL6ST/CYP1B1/TNFRSF18	23
BP	GO:0050710	negative regulation of cytokine secretion	16/613	74/18670	1.73e-09	3.3e-08	2.54e-08	TLR6/PTPN22/TLR8/CD200R1/SRGN/LILRB1/GBP1/FOXP3/FCGR2B/IL10/CD200/BANK1/SYT11/BTN2A2/NLRP3/HDAC9	16
BP	GO:0002407	dendritic cell chemotaxis	10/613	24/18670	1.75e-09	3.32e-08	2.55e-08	CCR5/PIK3CG/CCR7/CCL19/CCR2/GPR183/SLAMF8/CCL5/CCR1/CXCR4	10
BP	GO:0002861	regulation of inflammatory response to antigenic stimulus	10/613	24/18670	1.75e-09	3.32e-08	2.55e-08	CD28/BTK/CCR7/LTA/IL12B/FCER1G/C3/FCGR2B/IL10/CNR1	10
BP	GO:0043547	positive regulation of GTPase activity	39/613	405/18670	2.01e-09	3.8e-08	2.92e-08	ARHGAP25/DOCK2/ARHGAP30/ARHGAP15/DOCK10/TAGAP/CXCL13/CCR7/CCL19/NCKAP1L/RASGRP1/ARHGEF6/ARHGAP9/RGS18/TBC1D10C/GPR65/ACAP1/SMAP2/RASAL3/DOCK8/RGS1/CCL5/LRRK2/RASGRP3/CCL22/RASGRP2/ARHGAP31/CCL13/CCL17/S1PR1/ARHGAP20/XCL2/TIAM1/VAV1/FAM13B/SFRP1/ADAP2/DOCK4/CCL4	39
BP	GO:2000107	negative regulation of leukocyte apoptotic process	13/613	47/18670	2.29e-09	4.3e-08	3.31e-08	HCLS1/CCR5/CCR7/CD27/CCL19/IL7R/LILRB1/DOCK8/CD74/CCL5/FCER1G/IDO1/JAK3	13
BP	GO:0002507	tolerance induction	10/613	25/18670	2.84e-09	5.3e-08	4.08e-08	CD3E/ICOS/CCR4/IL2RA/HAVCR2/PDCD1/FOXP3/IDO1/CD274/LILRB2	10
BP	GO:0002363	alpha-beta T cell lineage commitment	9/613	19/18670	2.88e-09	5.36e-08	4.12e-08	LY9/IRF4/SLAMF6/TBX21/IL12B/SPN/IL12RB1/FOXP3/BCL2	9
BP	GO:0045589	regulation of regulatory T cell differentiation	11/613	32/18670	3.01e-09	5.58e-08	4.29e-08	CD28/CR1/CTLA4/IL2RA/LILRB4/FOXP3/LAG3/LILRB2/BTN2A2/IFNG/TNFRSF18	11
BP	GO:0002478	antigen processing and presentation of exogenous peptide antigen	24/613	175/18670	3.19e-09	5.89e-08	4.53e-08	HLA-DOA/HLA-DOB/CYBB/HLA-DPA1/HLA-DRA/HLA-DMB/HLA-DQA1/HLA-DPB1/NCF1/CD74/FCER1G/HLA-DMA/HLA-DQA2/HLA-DQB2/HLA-DRB1/CLEC4A/LAG3/FCGR2B/HLA-DRB5/NCF2/FCGR1B/CD36/FCGR1A/HLA-DQB1	24
BP	GO:0048002	antigen processing and presentation of peptide antigen	25/613	189/18670	3.21e-09	5.9e-08	4.53e-08	HLA-DOA/HLA-DOB/CYBB/HLA-DPA1/HLA-DRA/HLA-DMB/HLA-DQA1/HLA-DPB1/NCF1/CD74/FCER1G/HLA-DMA/CD209/HLA-DQA2/HLA-DQB2/HLA-DRB1/CLEC4A/LAG3/FCGR2B/HLA-DRB5/NCF2/FCGR1B/CD36/FCGR1A/HLA-DQB1	25
BP	GO:0016064	immunoglobulin mediated immune response	27/613	218/18670	3.26e-09	5.97e-08	4.6e-08	PTPRC/CD28/BTK/CD226/CD27/CR1/GAPT/LTA/CD19/FGL2/TLR8/TBX21/FCER2/CR2/C1QA/CD74/CD40LG/FCER1G/POU2F2/FOXP3/AICDA/C1QB/C3/FCGR2B/IL10/C1QC/HLA-DQB1	27
BP	GO:0002704	negative regulation of leukocyte mediated immunity	13/613	49/18670	4.02e-09	7.33e-08	5.64e-08	PTPRC/CD96/CR1/CCR2/CD84/TBX21/IL7R/HAVCR2/LILRB1/FOXP3/FCGR2B/JAK3/CD300A	13
BP	GO:0046427	positive regulation of JAK-STAT cascade	17/613	89/18670	4.04e-09	7.34e-08	5.64e-08	HCLS1/IL10RA/FLT3/IL12B/CCL5/IGF1/CSF1R/PECAM1/IL10/IL6R/CD300A/PARP9/PARP14/IFNG/IL6ST/CYP1B1/TNFRSF18	17
BP	GO:0001914	regulation of T cell mediated cytotoxicity	11/613	33/18670	4.39e-09	7.89e-08	6.07e-08	PTPRC/CD1C/IL7R/LILRB1/CD1E/IL12B/IL12RB1/P2RX7/CD1D/FCGR2B/CD1B	11
BP	GO:0002717	positive regulation of natural killer cell mediated immunity	11/613	33/18670	4.39e-09	7.89e-08	6.07e-08	SH2D1A/CD226/RASGRP1/KLRK1/SLAMF6/NCR3/CRTAM/IL18RAP/IL12B/LAG3/VAV1	11
BP	GO:0050731	positive regulation of peptidyl-tyrosine phosphorylation	25/613	192/18670	4.46e-09	7.99e-08	6.14e-08	PTPRC/HCLS1/STAP1/CD3E/FLT3/CD4/CD80/NCF1/IL12B/CD74/ENPP2/CCL5/IGF1/CSF1R/CASS4/PECAM1/BANK1/IL6R/PARP9/PARP14/CD36/IFNG/FCGR1A/IL6ST/TNFRSF18	25
BP	GO:0002577	regulation of antigen processing and presentation	9/613	20/18670	5.08e-09	9.04e-08	6.95e-08	CCR7/HLA-DOA/CCL19/HLA-DOB/FGL2/WAS/CD74/FCGR2B/LILRB2	9
BP	GO:0043369	CD4-positive or CD8-positive, alpha-beta T cell lineage commitment	9/613	20/18670	5.08e-09	9.04e-08	6.95e-08	LY9/IRF4/SLAMF6/TBX21/IL12B/SPN/IL12RB1/FOXP3/BCL2	9
BP	GO:0043900	regulation of multi-organism process	38/613	405/18670	6.66e-09	1.18e-07	9.08e-08	CD28/CD180/FGL2/LY86/CD4/IL2RA/FCER2/CLEC7A/HAVCR2/LILRB1/LY96/APOBEC3G/IL12B/CD74/CCL5/IGF1/AIM2/IL12RB1/CSF1R/STAT1/P2RX7/AICDA/APOBEC3H/LAMP3/CNR1/CXCR4/SYT11/HPGDS/DDX60/IFI16/PTAFR/PARP9/CD36/BIRC3/IFNG/CCL4/MDFIC/BCL2	38
BP	GO:0002712	regulation of B cell mediated immunity	13/613	51/18670	6.87e-09	1.21e-07	9.28e-08	PTPRC/CD28/BTK/CD226/CR1/LTA/TBX21/FCER2/FCER1G/FOXP3/C3/FCGR2B/IL10	13
BP	GO:0002889	regulation of immunoglobulin mediated immune response	13/613	51/18670	6.87e-09	1.21e-07	9.28e-08	PTPRC/CD28/BTK/CD226/CR1/LTA/TBX21/FCER2/FCER1G/FOXP3/C3/FCGR2B/IL10	13
BP	GO:0042119	neutrophil activation	43/613	498/18670	8.17e-09	1.43e-07	1.1e-07	PTPRC/DOCK2/SELL/ITGAL/CD53/CR1/NCKAP1L/LRMP/ARHGAP9/FGL2/CYBB/TBC1D10C/MNDA/GMFG/HVCN1/IL18RAP/CCL5/LAIR1/FCER1G/C3AR1/ATP8B4/CLEC12A/BIN2/DOK3/FGR/PECAM1/CD33/C3/FCGR2B/ITGB2/GM2A/CFP/NFAM1/CTSG/PRAM1/LILRB2/PTAFR/CD300A/FCGR2A/ITGAX/CD36/DNASE1L3/SIGLEC5	43
BP	GO:0035590	purinergic nucleotide receptor signaling pathway	9/613	21/18670	8.64e-09	1.51e-07	1.16e-07	P2RY10/GPR171/P2RY13/P2RY12/P2RY8/GPR34/P2RX7/P2RY14/PTAFR	9
BP	GO:1903556	negative regulation of tumor necrosis factor superfamily cytokine production	15/613	72/18670	9.58e-09	1.66e-07	1.28e-07	SLAMF1/GPR18/NLRC3/PTPN22/HAVCR2/LILRB1/LILRA4/IGF1/CLEC4A/FOXP3/CD33/IL10/CD274/SYT11/GPNMB	15
BP	GO:2000404	regulation of T cell migration	12/613	44/18670	1.14e-08	1.97e-07	1.51e-07	CXCL13/CCR2/AIF1/ITGA4/CD200R1/DOCK8/CCL5/SPN/TNFSF14/CD200/CXCL10/XCL2	12
BP	GO:0045060	negative thymic T cell selection	7/613	11/18670	1.17e-08	2.01e-07	1.55e-07	PTPRC/CD28/DOCK2/CCR7/CD3E/ZAP70/CD74	7
BP	GO:2000401	regulation of lymphocyte migration	14/613	63/18670	1.24e-08	2.12e-07	1.63e-07	CXCL13/CCR2/AIF1/KLRK1/ITGA4/CD200R1/DOCK8/CCL5/SPN/TNFSF14/CD200/CXCL10/XCL2/CCL4	14
BP	GO:2000516	positive regulation of CD4-positive, alpha-beta T cell activation	11/613	36/18670	1.24e-08	2.13e-07	1.64e-07	SASH3/CCL19/NCKAP1L/CD80/CD86/IL12B/CD83/IL12RB1/FOXP3/NLRP3/IFNG	11
BP	GO:0002698	negative regulation of immune effector process	19/613	120/18670	1.3e-08	2.2e-07	1.7e-07	PTPRC/CD96/FCRL3/CR1/CD22/CCR2/CD84/FGL2/IL2RA/TBX21/IL7R/HAVCR2/LILRB1/SLAMF8/FOXP3/FCGR2B/IL10/JAK3/CD300A	19
BP	GO:1904892	regulation of STAT cascade	21/613	146/18670	1.31e-08	2.21e-07	1.7e-07	PTPRC/HCLS1/IL10RA/FLT3/IL7R/IL22RA2/IL12B/CCL5/IGF1/CSF1R/PECAM1/IL10/IL6R/JAK3/CD300A/PARP9/PARP14/IFNG/IL6ST/CYP1B1/TNFRSF18	21
BP	GO:0002643	regulation of tolerance induction	8/613	16/18670	1.32e-08	2.21e-07	1.7e-07	CD3E/IL2RA/HAVCR2/PDCD1/FOXP3/IDO1/CD274/LILRB2	8
BP	GO:0032695	negative regulation of interleukin-12 production	8/613	16/18670	1.32e-08	2.21e-07	1.7e-07	TIGIT/SLAMF1/TLR8/CMKLR1/LILRB1/IL10/JAK3/MEFV	8
BP	GO:0030099	myeloid cell differentiation	38/613	416/18670	1.38e-08	2.31e-07	1.78e-07	IKZF1/HCLS1/PRKCB/EVI2B/IRF4/CCR7/GPR171/CCL19/NCKAP1L/PIK3CD/GAB3/CD4/GPR183/CAMK4/RASSF2/LILRB1/FLI1/IL12B/CD74/FCER1G/CSF1R/STAT1/LILRB4/CCR1/CSF1/MEF2C/GATA3/C1QC/SNRK/ETS1/CD101/MAFB/SPI1/IFI16/JAK3/SFRP1/IFNG/GP1BA	38
BP	GO:0002758	innate immune response-activating signal transduction	31/613	298/18670	1.57e-08	2.62e-07	2.02e-07	TLR10/FCRL3/IRF4/BTK/KLRK1/TLR7/CLEC10A/ESR1/TLR6/PTPN22/TLR8/CLEC7A/HAVCR2/TLR1/LY96/LILRA4/PLCG2/FCER1G/CD209/CD300LF/CLEC4A/HCK/ITGB2/RFTN1/CLEC4E/DDX60/CLEC6A/CD300A/CD36/COLEC12/BIRC3	31
BP	GO:0002526	acute inflammatory response	26/613	220/18670	1.71e-08	2.83e-07	2.18e-07	BTK/PIK3CG/CCR7/CR1/CD19/VCAM1/CR2/C1QA/CD6/FCER1G/C3AR1/CFH/C1QB/CD163/C3/FCGR2B/GATA3/C1QC/CFP/CNR1/IL6R/CR1L/NLRP3/OSMR/DNASE1L3/IL6ST	26
BP	GO:0045730	respiratory burst	11/613	37/18670	1.72e-08	2.83e-07	2.18e-07	PIK3CG/CD52/PIK3CD/CYBB/NCF1C/NCF1/CLEC7A/NCF1B/SLAMF8/HCK/NCF2	11
BP	GO:2000403	positive regulation of lymphocyte migration	11/613	37/18670	1.72e-08	2.83e-07	2.18e-07	CXCL13/CCR2/AIF1/ITGA4/DOCK8/CCL5/SPN/TNFSF14/CXCL10/XCL2/CCL4	11
BP	GO:0030101	natural killer cell activation	16/613	86/18670	1.72e-08	2.83e-07	2.18e-07	PTPRC/SLAMF7/CD2/RASGRP1/PIK3CD/KLRK1/NCR3/IL21R/PTPN22/HAVCR2/IL12B/IL18R1/ITGB2/CD244/PRDM1/IL6R	16
BP	GO:0019886	antigen processing and presentation of exogenous peptide antigen via MHC class II	17/613	98/18670	1.85e-08	3.02e-07	2.33e-07	HLA-DOA/HLA-DOB/HLA-DPA1/HLA-DRA/HLA-DMB/HLA-DQA1/HLA-DPB1/CD74/FCER1G/HLA-DMA/HLA-DQA2/HLA-DQB2/HLA-DRB1/LAG3/FCGR2B/HLA-DRB5/HLA-DQB1	17
BP	GO:0050764	regulation of phagocytosis	17/613	98/18670	1.85e-08	3.02e-07	2.33e-07	PTPRC/DOCK2/STAP1/SIRPG/NCKAP1L/CLEC7A/IL2RB/FCER1G/CD300LF/FGR/HCK/C3/FCGR2B/SYT11/CD300A/CD36/IFNG	17
BP	GO:0002548	monocyte chemotaxis	14/613	65/18670	1.9e-08	3.09e-07	2.37e-07	CCL19/CCR2/AIF1/SLAMF8/PLA2G7/CCL5/CCL22/CCR1/CCL13/CCL17/CXCL10/IL6R/XCL2/CCL4	14
BP	GO:0050714	positive regulation of protein secretion	29/613	268/18670	1.91e-08	3.09e-07	2.38e-07	CD38/CD2/BLK/CCL19/RASGRP1/AIF1/PTPN22/CRTAM/CLEC9A/TLR8/HAVCR2/TLR1/IGF1/LRRK2/AIM2/CSF1R/P2RX7/FGR/CD33/IL10/GATA3/NLRP1/CD244/CD274/CLEC4E/CLEC6A/NLRP3/IFNG/IL1RL1	29
BP	GO:0046425	regulation of JAK-STAT cascade	20/613	137/18670	2.24e-08	3.61e-07	2.78e-07	PTPRC/HCLS1/IL10RA/FLT3/IL22RA2/IL12B/CCL5/IGF1/CSF1R/PECAM1/IL10/IL6R/JAK3/CD300A/PARP9/PARP14/IFNG/IL6ST/CYP1B1/TNFRSF18	20
BP	GO:0001782	B cell homeostasis	10/613	30/18670	2.25e-08	3.61e-07	2.78e-07	DOCK10/GAPT/NCKAP1L/TNFRSF13B/TNFSF13B/CD74/FOXP3/MEF2C/TNFRSF13C/BCL2	10
BP	GO:0043373	CD4-positive, alpha-beta T cell lineage commitment	8/613	17/18670	2.41e-08	3.85e-07	2.96e-07	LY9/IRF4/SLAMF6/TBX21/IL12B/SPN/IL12RB1/FOXP3	8
BP	GO:0045072	regulation of interferon-gamma biosynthetic process	8/613	17/18670	2.41e-08	3.85e-07	2.96e-07	TLR7/TLR8/CLEC7A/LILRB1/IL12B/EBI3/FOXP3/TNFRSF13C	8
BP	GO:0046638	positive regulation of alpha-beta T cell differentiation	12/613	47/18670	2.57e-08	4.09e-07	3.15e-07	SASH3/CCL19/NCKAP1L/CD80/CD86/ZAP70/IL12B/CD83/IL12RB1/FOXP3/NLRP3/IFNG	12
BP	GO:0002793	positive regulation of peptide secretion	30/613	288/18670	2.6e-08	4.12e-07	3.17e-07	CD38/CD2/BLK/CCL19/RASGRP1/AIF1/PTPN22/CRTAM/CLEC9A/TLR8/HAVCR2/TLR1/IGF1/LRRK2/AIM2/CSF1R/P2RX7/FGR/CD33/IL10/GATA3/NLRP1/CD244/CD274/CLEC4E/RAB8B/CLEC6A/NLRP3/IFNG/IL1RL1	30
BP	GO:0002863	positive regulation of inflammatory response to antigenic stimulus	7/613	12/18670	2.73e-08	4.31e-07	3.31e-07	CD28/BTK/CCR7/LTA/FCER1G/C3/CNR1	7
BP	GO:0002831	regulation of response to biotic stimulus	20/613	139/18670	2.88e-08	4.52e-07	3.48e-07	CD180/CD226/FGL2/LY86/CRTAM/IL2RA/HAVCR2/LILRB1/LY96/APOBEC3G/IL12B/AIM2/IL12RB1/STAT1/CD274/SYT11/DDX60/PARP9/CD36/BIRC3	20
BP	GO:0002495	antigen processing and presentation of peptide antigen via MHC class II	17/613	101/18670	2.96e-08	4.63e-07	3.56e-07	HLA-DOA/HLA-DOB/HLA-DPA1/HLA-DRA/HLA-DMB/HLA-DQA1/HLA-DPB1/CD74/FCER1G/HLA-DMA/HLA-DQA2/HLA-DQB2/HLA-DRB1/LAG3/FCGR2B/HLA-DRB5/HLA-DQB1	17
BP	GO:2000406	positive regulation of T cell migration	10/613	31/18670	3.22e-08	5.03e-07	3.87e-07	CXCL13/CCR2/AIF1/ITGA4/DOCK8/CCL5/SPN/TNFSF14/CXCL10/XCL2	10
BP	GO:0071356	cellular response to tumor necrosis factor	30/613	291/18670	3.29e-08	5.12e-07	3.94e-07	TNFSF8/TNFRSF17/CD27/CCL19/LTA/TCL1A/TNFRSF9/TNFRSF13B/TNFSF13B/LTB/VCAM1/GBP1/CCL5/AIM2/CD40LG/CCL22/TNFRSF8/STAT1/TNFRSF13C/TNFSF14/CCL13/GATA3/CCL17/GBP2/XCL2/CRHBP/SFRP1/BIRC3/CCL4/TNFRSF18	30
BP	GO:0002504	antigen processing and presentation of peptide or polysaccharide antigen via MHC class II	17/613	102/18670	3.44e-08	5.34e-07	4.1e-07	HLA-DOA/HLA-DOB/HLA-DPA1/HLA-DRA/HLA-DMB/HLA-DQA1/HLA-DPB1/CD74/FCER1G/HLA-DMA/HLA-DQA2/HLA-DQB2/HLA-DRB1/LAG3/FCGR2B/HLA-DRB5/HLA-DQB1	17
BP	GO:0035588	G protein-coupled purinergic receptor signaling pathway	9/613	24/18670	3.52e-08	5.43e-07	4.18e-07	P2RY10/GPR171/P2RY13/P2RY12/P2RY8/GPR34/ADORA3/P2RY14/PTAFR	9
BP	GO:0032652	regulation of interleukin-1 production	17/613	103/18670	4e-08	6.16e-07	4.73e-07	PYHIN1/CCR7/CCL19/MNDA/TLR8/CLEC7A/HAVCR2/IGF1/AIM2/P2RX7/CD33/IL10/NLRP1/IFI16/MEFV/NLRP3/IFNG	17
BP	GO:0032693	negative regulation of interleukin-10 production	8/613	18/18670	4.22e-08	6.45e-07	4.96e-07	PDCD1LG2/LILRB1/IL12B/FOXP3/FCGR2B/IDO1/CD274/JAK3	8
BP	GO:0042095	interferon-gamma biosynthetic process	8/613	18/18670	4.22e-08	6.45e-07	4.96e-07	TLR7/TLR8/CLEC7A/LILRB1/IL12B/EBI3/FOXP3/TNFRSF13C	8
BP	GO:0001913	T cell mediated cytotoxicity	12/613	49/18670	4.28e-08	6.52e-07	5.02e-07	PTPRC/CD1C/IL7R/LILRB1/CD1E/IL12B/GZMM/IL12RB1/P2RX7/CD1D/FCGR2B/CD1B	12
BP	GO:0035587	purinergic receptor signaling pathway	10/613	32/18670	4.55e-08	6.9e-07	5.31e-07	P2RY10/GPR171/P2RY13/P2RY12/P2RY8/GPR34/P2RX7/ADORA3/P2RY14/PTAFR	10
BP	GO:0034612	response to tumor necrosis factor	31/613	312/18670	4.57e-08	6.91e-07	5.31e-07	TNFSF8/TNFRSF17/CD27/CCL19/LTA/TCL1A/TNFRSF9/TNFRSF13B/TNFSF13B/LTB/VCAM1/GBP1/CCL5/AIM2/CD40LG/CCL22/TNFRSF8/STAT1/TNFRSF13C/TNFSF14/CCL13/GATA3/CCL17/AFF3/GBP2/XCL2/CRHBP/SFRP1/BIRC3/CCL4/TNFRSF18	31
BP	GO:0042742	defense response to bacterium	32/613	330/18670	4.91e-08	7.4e-07	5.69e-07	TNFSF8/CXCL13/LTA/MPEG1/KLRK1/TLR6/CD4/GBP4/HAVCR2/SLAMF8/IL12B/NLRC4/SPN/FCER1G/P2RX7/AICDA/FGR/SELP/IL10/CFP/NLRP1/RNASE6/GBP2/CLEC4E/CTSG/IL6R/SYT11/GBP6/NLRP3/CD36/LYST/ROMO1	32
BP	GO:0032720	negative regulation of tumor necrosis factor production	14/613	70/18670	5.17e-08	7.77e-07	5.98e-07	SLAMF1/GPR18/NLRC3/PTPN22/HAVCR2/LILRB1/LILRA4/IGF1/CLEC4A/FOXP3/CD33/IL10/SYT11/GPNMB	14
BP	GO:0002335	mature B cell differentiation	9/613	25/18670	5.34e-08	7.99e-07	6.15e-07	DOCK10/CD19/ITM2A/GPR183/SLAMF8/PLCG2/POU2F2/PLCL2/FCGR2B	9
BP	GO:0030890	positive regulation of B cell proliferation	11/613	41/18670	5.64e-08	8.41e-07	6.47e-07	PTPRC/FCRL3/CD38/SASH3/NCKAP1L/GPR183/TNFSF13B/CD74/MEF2C/TNFRSF13C/BCL2	11
BP	GO:0045059	positive thymic T cell selection	7/613	13/18670	5.74e-08	8.54e-07	6.57e-07	PTPRC/DOCK2/CD3G/CD3E/CD3D/ZAP70/CD74	7
BP	GO:0002673	regulation of acute inflammatory response	21/613	159/18670	5.98e-08	8.86e-07	6.82e-07	BTK/PIK3CG/CCR7/CR1/CD19/CR2/C1QA/FCER1G/C3AR1/CFH/C1QB/C3/FCGR2B/C1QC/CFP/CNR1/CR1L/NLRP3/OSMR/DNASE1L3/IL6ST	21
BP	GO:0046633	alpha-beta T cell proliferation	10/613	33/18670	6.33e-08	9.35e-07	7.19e-07	PTPRC/CD28/DOCK2/CD3E/CCR2/ZAP70/RASAL3/IL12B/EBI3/CD274	10
BP	GO:0002224	toll-like receptor signaling pathway	20/613	146/18670	6.67e-08	9.81e-07	7.55e-07	TLR10/FCRL3/IRF4/BTK/TLR7/ESR1/TLR6/PTPN22/TLR8/HAVCR2/TLR1/LY96/LILRA4/CD300LF/ITGB2/RFTN1/CD300A/CD36/COLEC12/BIRC3	20
BP	GO:0045123	cellular extravasation	13/613	61/18670	7e-08	1.03e-06	7.9e-07	SELL/PIK3CG/CCR2/PIK3CD/ITGA4/VCAM1/SPN/SELP/IL1R1/PECAM1/ITGB2/PTAFR/SELPLG	13
BP	GO:0002544	chronic inflammatory response	8/613	19/18670	7.08e-08	1.03e-06	7.94e-07	CXCL13/LTA/VCAM1/CCL5/FOXP3/IDO1/IL10/AHCY	8
BP	GO:0046641	positive regulation of alpha-beta T cell proliferation	8/613	19/18670	7.08e-08	1.03e-06	7.94e-07	PTPRC/CD28/CD3E/CCR2/ZAP70/RASAL3/IL12B/EBI3	8
BP	GO:0002532	production of molecular mediator involved in inflammatory response	14/613	72/18670	7.53e-08	1.09e-06	8.41e-07	CD96/ABCD2/BTK/GBP5/NLRC3/TLR6/CLEC7A/CD6/SLAMF8/FCER1G/GPSM3/IDO1/MEFV/CD36	14
BP	GO:0002360	T cell lineage commitment	9/613	26/18670	7.93e-08	1.15e-06	8.82e-07	LY9/IRF4/SLAMF6/TBX21/IL12B/SPN/IL12RB1/FOXP3/BCL2	9
BP	GO:0002792	negative regulation of peptide secretion	20/613	148/18670	8.39e-08	1.21e-06	9.31e-07	CD22/TLR6/PTPN22/TLR8/CD200R1/SRGN/LILRB1/GBP1/CD74/FOXP3/FCGR2B/IL10/CD200/BANK1/SYT11/BTN2A2/CRHBP/NLRP3/SFRP1/HDAC9	20
BP	GO:0051048	negative regulation of secretion	26/613	238/18670	8.58e-08	1.23e-06	9.49e-07	CD22/CCR2/CD84/TLR6/PTPN22/P2RY12/TLR8/CD200R1/SRGN/LILRB1/GBP1/TIFAB/CD74/FOXP3/FCGR2B/IL10/CD200/CNR1/BANK1/SYT11/BTN2A2/CD300A/CRHBP/NLRP3/SFRP1/HDAC9	26
BP	GO:0051224	negative regulation of protein transport	23/613	193/18670	9.8e-08	1.4e-06	1.08e-06	CD22/TLR6/PTPN22/TLR8/CD200R1/SRGN/LILRB1/GBP1/LRRK2/FOXP3/FCGR2B/IL10/CD200/BANK1/SYT11/BTN2A2/SP100/NLRP3/DERL3/CD36/SFRP1/HDAC9/MDFIC	23
BP	GO:0038093	Fc receptor signaling pathway	26/613	241/18670	1.1e-07	1.58e-06	1.21e-06	ITK/PTPRC/CD247/BTK/CD3G/NCKAP1L/LCP2/WIPF1/WAS/CD200R1/GRAP2/LILRA4/PLCG2/FCER1G/MS4A2/MYO1G/FGR/HCK/FCGR2B/FCGR3A/CLEC4E/FCGR1B/FCGR2A/VAV1/FCGR1A/LAT2	26
BP	GO:0002283	neutrophil activation involved in immune response	40/613	488/18670	1.13e-07	1.6e-06	1.23e-06	PTPRC/DOCK2/SELL/ITGAL/CD53/CR1/NCKAP1L/LRMP/ARHGAP9/FGL2/CYBB/TBC1D10C/MNDA/GMFG/HVCN1/LAIR1/FCER1G/C3AR1/ATP8B4/CLEC12A/BIN2/DOK3/FGR/PECAM1/CD33/C3/ITGB2/GM2A/CFP/NFAM1/CTSG/PRAM1/LILRB2/PTAFR/CD300A/FCGR2A/ITGAX/CD36/DNASE1L3/SIGLEC5	40
BP	GO:0002827	positive regulation of T-helper 1 type immune response	8/613	20/18670	1.15e-07	1.63e-06	1.25e-06	CCL19/CCR2/CD80/IL12B/IL12RB1/IL18R1/IL1R1/IL6R	8
BP	GO:0007260	tyrosine phosphorylation of STAT protein	15/613	86/18670	1.18e-07	1.67e-06	1.28e-06	HCLS1/FLT3/IL22RA2/IL12B/CCL5/IGF1/CSF1R/PECAM1/IL6R/JAK3/PARP9/PARP14/IFNG/IL6ST/TNFRSF18	15
BP	GO:0045622	regulation of T-helper cell differentiation	10/613	35/18670	1.18e-07	1.67e-06	1.28e-06	IRF4/CCL19/CD80/CD86/TBX21/IL12B/IL12RB1/FOXP3/JAK3/NLRP3	10
BP	GO:1903531	negative regulation of secretion by cell	24/613	211/18670	1.26e-07	1.77e-06	1.36e-06	CD22/CCR2/CD84/TLR6/PTPN22/P2RY12/TLR8/CD200R1/SRGN/LILRB1/GBP1/FOXP3/FCGR2B/IL10/CD200/CNR1/BANK1/SYT11/BTN2A2/CD300A/CRHBP/NLRP3/SFRP1/HDAC9	24
BP	GO:1903532	positive regulation of secretion by cell	35/613	399/18670	1.41e-07	1.97e-06	1.52e-06	CD38/CD2/BLK/CCL19/RASGRP1/AIF1/PTPN22/CRTAM/KMO/CLEC9A/TLR8/HAVCR2/TLR1/IGF1/LRRK2/AIM2/FCER1G/CSF1R/P2RX7/FGR/CD33/ITGB2/IL10/GATA3/NLRP1/CD244/CNR1/CD274/CLEC4E/RAB8B/CLEC6A/PTAFR/NLRP3/IFNG/IL1RL1	35
BP	GO:0002221	pattern recognition receptor signaling pathway	23/613	197/18670	1.43e-07	1.99e-06	1.53e-06	TLR10/FCRL3/IRF4/BTK/TLR7/ESR1/TLR6/PTPN22/TLR8/CLEC7A/HAVCR2/TLR1/LY96/LILRA4/CD300LF/ITGB2/RFTN1/CLEC4E/DDX60/CD300A/CD36/COLEC12/BIRC3	23
BP	GO:1904950	negative regulation of establishment of protein localization	23/613	197/18670	1.43e-07	1.99e-06	1.53e-06	CD22/TLR6/PTPN22/TLR8/CD200R1/SRGN/LILRB1/GBP1/LRRK2/FOXP3/FCGR2B/IL10/CD200/BANK1/SYT11/BTN2A2/SP100/NLRP3/DERL3/CD36/SFRP1/HDAC9/MDFIC	23
BP	GO:0002755	MyD88-dependent toll-like receptor signaling pathway	10/613	36/18670	1.59e-07	2.2e-06	1.69e-06	TLR10/BTK/TLR7/TLR6/TLR8/TLR1/LY96/CD300LF/CD300A/CD36	10
BP	GO:0032733	positive regulation of interleukin-10 production	10/613	36/18670	1.59e-07	2.2e-06	1.69e-06	CD28/TIGIT/IRF4/SASH3/CLEC7A/IL12B/CD40LG/CD83/FCER1G/CD274	10
BP	GO:0002820	negative regulation of adaptive immune response	11/613	45/18670	1.61e-07	2.22e-06	1.7e-06	PTPRC/CR1/SAMSN1/TBX21/IL7R/HAVCR2/LILRB1/FOXP3/FCGR2B/JAK3/IL1RL1	11
BP	GO:0010818	T cell chemotaxis	9/613	28/18670	1.65e-07	2.27e-06	1.75e-06	CXCL13/PIK3CG/CCR2/PIK3CD/GPR183/CCL5/TNFSF14/CXCL10/XCL2	9
BP	GO:0002886	regulation of myeloid leukocyte mediated immunity	12/613	55/18670	1.7e-07	2.33e-06	1.79e-06	BTK/CCR2/CD84/FCER1G/FGR/C3/FCGR2B/ITGB2/PRAM1/PTAFR/CD300A/DNASE1L3	12
BP	GO:0050728	negative regulation of inflammatory response	21/613	169/18670	1.73e-07	2.36e-06	1.81e-06	PTPRC/ABCD2/NLRC3/SIGLEC10/IL2RA/CNR2/TNFAIP8L2/CD200R1/IL22RA2/SLAMF8/IL12B/IGF1/FOXP3/FCGR2B/IL10/GATA3/CD200/ETS1/MEFV/NLRP3/CALCRL	21
BP	GO:0002438	acute inflammatory response to antigenic stimulus	8/613	21/18670	1.8e-07	2.45e-06	1.88e-06	BTK/CCR7/CD6/FCER1G/C3/FCGR2B/GATA3/CNR1	8
BP	GO:0002446	neutrophil mediated immunity	40/613	499/18670	2.03e-07	2.76e-06	2.12e-06	PTPRC/DOCK2/SELL/ITGAL/CD53/CR1/NCKAP1L/LRMP/ARHGAP9/FGL2/CYBB/TBC1D10C/MNDA/GMFG/HVCN1/LAIR1/FCER1G/C3AR1/ATP8B4/CLEC12A/BIN2/DOK3/FGR/PECAM1/CD33/C3/ITGB2/GM2A/CFP/NFAM1/CTSG/PRAM1/LILRB2/PTAFR/CD300A/FCGR2A/ITGAX/CD36/DNASE1L3/SIGLEC5	40
BP	GO:0002381	immunoglobulin production involved in immunoglobulin mediated immune response	12/613	56/18670	2.1e-07	2.84e-06	2.19e-06	PTPRC/CD28/BTK/GAPT/FGL2/TBX21/CD40LG/POU2F2/FOXP3/AICDA/IL10/HLA-DQB1	12
BP	GO:0032651	regulation of interleukin-1 beta production	15/613	90/18670	2.2e-07	2.97e-06	2.28e-06	PYHIN1/CCR7/CCL19/MNDA/TLR8/CLEC7A/IGF1/AIM2/P2RX7/CD33/NLRP1/IFI16/MEFV/NLRP3/IFNG	15
BP	GO:0002291	T cell activation via T cell receptor contact with antigen bound to MHC molecule on antigen presenting cell	6/613	10/18670	2.29e-07	3.09e-06	2.37e-06	ITGAL/APBB1IP/FGL2/HLA-DMB/HAVCR2/LILRB1	6
BP	GO:0070231	T cell apoptotic process	11/613	47/18670	2.6e-07	3.48e-06	2.68e-06	CD27/IL2RA/GIMAP8/FASLG/IL7R/PDCD1/DOCK8/CCL5/IDO1/CD274/JAK3	11
BP	GO:0043312	neutrophil degranulation	39/613	485/18670	2.67e-07	3.56e-06	2.74e-06	PTPRC/DOCK2/SELL/ITGAL/CD53/CR1/NCKAP1L/LRMP/ARHGAP9/FGL2/CYBB/TBC1D10C/MNDA/GMFG/HVCN1/LAIR1/FCER1G/C3AR1/ATP8B4/CLEC12A/BIN2/DOK3/FGR/PECAM1/CD33/C3/ITGB2/GM2A/CFP/NFAM1/CTSG/PRAM1/LILRB2/PTAFR/CD300A/FCGR2A/ITGAX/CD36/SIGLEC5	39
BP	GO:0046640	regulation of alpha-beta T cell proliferation	9/613	30/18670	3.23e-07	4.3e-06	3.31e-06	PTPRC/CD28/CD3E/CCR2/ZAP70/RASAL3/IL12B/EBI3/CD274	9
BP	GO:0002295	T-helper cell lineage commitment	7/613	16/18670	3.51e-07	4.65e-06	3.58e-06	LY9/IRF4/SLAMF6/TBX21/IL12B/SPN/IL12RB1	7
BP	GO:0030889	negative regulation of B cell proliferation	7/613	16/18670	3.51e-07	4.65e-06	3.58e-06	BTK/CTLA4/MNDA/TNFRSF13B/FCGR2B/IL10/CD300A	7
BP	GO:0006816	calcium ion transport	36/613	434/18670	3.68e-07	4.85e-06	3.73e-06	PTPRC/MS4A1/FCRL3/PRKCB/CCR5/PIK3CG/CCR7/CYSLTR1/CCL19/IL16/CD84/CD19/CD4/P2RY12/FASLG/CLIC2/LILRB1/CXCL9/ITPR1/CCL5/PLCG2/P2RX7/CCR1/MYO5A/CD33/ANK2/CXCL10/CXCR4/PDE4B/LILRB2/SLC8A1/SLC24A4/CALCRL/CCL4/BCL2/GPR35	36
BP	GO:0032732	positive regulation of interleukin-1 production	12/613	59/18670	3.85e-07	5.06e-06	3.9e-06	PYHIN1/CCL19/MNDA/TLR8/CLEC7A/HAVCR2/AIM2/P2RX7/NLRP1/IFI16/NLRP3/IFNG	12
BP	GO:0050766	positive regulation of phagocytosis	13/613	70/18670	3.86e-07	5.07e-06	3.9e-06	PTPRC/DOCK2/STAP1/SIRPG/NCKAP1L/CLEC7A/IL2RB/FCER1G/CD300LF/C3/FCGR2B/CD36/IFNG	13
BP	GO:0002377	immunoglobulin production	22/613	193/18670	4.05e-07	5.3e-06	4.07e-06	PTPRC/CD28/FCRL3/LAX1/BTK/SASH3/GAPT/CD22/FGL2/ITM2A/TBX21/TNFSF13B/IL7R/CD40LG/POU2F2/FOXP3/AICDA/VPREB3/FCGR2B/IL10/SAMHD1/HLA-DQB1	22
BP	GO:0009595	detection of biotic stimulus	8/613	23/18670	4.09e-07	5.32e-06	4.09e-06	TLR6/CRTAM/CLEC7A/TLR1/LY96/NLRC4/CD1D/NLRP3	8
BP	GO:0036037	CD8-positive, alpha-beta T cell activation	8/613	23/18670	4.09e-07	5.32e-06	4.09e-06	TNFSF8/NCKAP1L/GPR18/EOMES/LILRB1/CLEC4A/CD274/BCL2	8
BP	GO:0042531	positive regulation of tyrosine phosphorylation of STAT protein	13/613	71/18670	4.59e-07	5.95e-06	4.57e-06	HCLS1/FLT3/IL12B/CCL5/IGF1/CSF1R/PECAM1/IL6R/PARP9/PARP14/IFNG/IL6ST/TNFRSF18	13
BP	GO:0002369	T cell cytokine production	10/613	40/18670	4.71e-07	6.07e-06	4.67e-06	SASH3/CCR2/TBX21/IL18RAP/IL12B/IL18R1/FOXP3/IL1R1/GATA3/NLRP3	10
BP	GO:0002823	negative regulation of adaptive immune response based on somatic recombination of immune receptors built from immunoglobulin superfamily domains	10/613	40/18670	4.71e-07	6.07e-06	4.67e-06	PTPRC/CR1/TBX21/IL7R/HAVCR2/LILRB1/FOXP3/FCGR2B/JAK3/IL1RL1	10
BP	GO:0042509	regulation of tyrosine phosphorylation of STAT protein	14/613	83/18670	4.78e-07	6.14e-06	4.72e-06	HCLS1/FLT3/IL22RA2/IL12B/CCL5/IGF1/CSF1R/PECAM1/IL6R/PARP9/PARP14/IFNG/IL6ST/TNFRSF18	14
BP	GO:0002517	T cell tolerance induction	6/613	11/18670	4.91e-07	6.29e-06	4.84e-06	CD3E/ICOS/IL2RA/FOXP3/IDO1/LILRB2	6
BP	GO:0048015	phosphatidylinositol-mediated signaling	21/613	181/18670	5.52e-07	7.05e-06	5.42e-06	CD28/HCLS1/PIK3CG/PPP1R16B/RASGRP1/PIK3CD/FLT3/NLRC3/PIK3R5/NCF1/CCL5/IGF1/PLCG2/CSF1R/FGR/SELP/GATA3/HCST/PIK3R6/BTN2A2/PTAFR	21
BP	GO:0042832	defense response to protozoan	8/613	24/18670	5.96e-07	7.59e-06	5.84e-06	IRF4/CLEC7A/GBP4/IL12B/IL10/GBP2/GBP6/LYST	8
BP	GO:0050798	activated T cell proliferation	10/613	41/18670	6.05e-07	7.68e-06	5.91e-06	IL2RA/PDCD1LG2/IL12B/IGF1/IL12RB1/FOXP3/CD274/BTN3A1/IL6R/BTN2A2	10
BP	GO:0070838	divalent metal ion transport	38/613	483/18670	6.54e-07	8.29e-06	6.37e-06	PTPRC/MS4A1/FCRL3/PRKCB/CCR5/PIK3CG/CCR7/CYSLTR1/CCL19/IL16/CD84/CD19/CD4/P2RY12/FASLG/CLIC2/LILRB1/CXCL9/ITPR1/CCL5/PLCG2/P2RX7/CCR1/MYO5A/CD33/ANK2/CXCL10/CXCR4/PDE4B/LILRB2/SLC8A1/SLC24A4/CALCRL/IFNG/CCL4/BCL2/GPR35/SLC39A4	38
BP	GO:0050848	regulation of calcium-mediated signaling	15/613	98/18670	6.89e-07	8.69e-06	6.69e-06	TRAT1/CD3E/CD22/SLA2/CD4/PLEK/CMKLR1/CLIC2/ZAP70/GBP1/ITPR1/IGF1/LRRK2/MYO5A/CCL4	15
BP	GO:0070374	positive regulation of ERK1 and ERK2 cascade	23/613	215/18670	6.91e-07	8.69e-06	6.69e-06	PTPRC/SLAMF1/CCR7/CCL19/RASGRP1/FLT3/CD4/PTPN22/GPR183/HAVCR2/CD74/CCL5/CCL22/CSF1R/CCR1/CCL13/CCL17/GPNMB/XCL2/CD36/CCL4/CFLAR/FGFR4	23
BP	GO:0048017	inositol lipid-mediated signaling	21/613	184/18670	7.26e-07	9.11e-06	7.01e-06	CD28/HCLS1/PIK3CG/PPP1R16B/RASGRP1/PIK3CD/FLT3/NLRC3/PIK3R5/NCF1/CCL5/IGF1/PLCG2/CSF1R/FGR/SELP/GATA3/HCST/PIK3R6/BTN2A2/PTAFR	21
BP	GO:0051047	positive regulation of secretion	35/613	428/18670	7.46e-07	9.34e-06	7.19e-06	CD38/CD2/BLK/CCL19/RASGRP1/AIF1/PTPN22/CRTAM/KMO/CLEC9A/TLR8/HAVCR2/TLR1/IGF1/LRRK2/AIM2/FCER1G/CSF1R/P2RX7/FGR/CD33/ITGB2/IL10/GATA3/NLRP1/CD244/CNR1/CD274/CLEC4E/RAB8B/CLEC6A/PTAFR/NLRP3/IFNG/IL1RL1	35
BP	GO:0032731	positive regulation of interleukin-1 beta production	11/613	52/18670	7.76e-07	9.69e-06	7.45e-06	PYHIN1/CCL19/MNDA/TLR8/CLEC7A/AIM2/P2RX7/NLRP1/IFI16/NLRP3/IFNG	11
BP	GO:0070232	regulation of T cell apoptotic process	9/613	33/18670	7.96e-07	9.91e-06	7.62e-06	CD27/GIMAP8/IL7R/PDCD1/DOCK8/CCL5/IDO1/CD274/JAK3	9
BP	GO:0001562	response to protozoan	8/613	25/18670	8.51e-07	1.05e-05	8.1e-06	IRF4/CLEC7A/GBP4/IL12B/IL10/GBP2/GBP6/LYST	8
BP	GO:0050901	leukocyte tethering or rolling	8/613	25/18670	8.51e-07	1.05e-05	8.1e-06	SELL/CCR2/ITGA4/VCAM1/SPN/SELP/PTAFR/SELPLG	8
BP	GO:0050709	negative regulation of protein secretion	18/613	141/18670	8.73e-07	1.08e-05	8.28e-06	CD22/TLR6/PTPN22/TLR8/CD200R1/SRGN/LILRB1/GBP1/FOXP3/FCGR2B/IL10/CD200/BANK1/SYT11/BTN2A2/NLRP3/SFRP1/HDAC9	18
BP	GO:0072511	divalent inorganic cation transport	38/613	489/18670	8.86e-07	1.09e-05	8.36e-06	PTPRC/MS4A1/FCRL3/PRKCB/CCR5/PIK3CG/CCR7/CYSLTR1/CCL19/IL16/CD84/CD19/CD4/P2RY12/FASLG/CLIC2/LILRB1/CXCL9/ITPR1/CCL5/PLCG2/P2RX7/CCR1/MYO5A/CD33/ANK2/CXCL10/CXCR4/PDE4B/LILRB2/SLC8A1/SLC24A4/CALCRL/IFNG/CCL4/BCL2/GPR35/SLC39A4	38
BP	GO:0150076	neuroinflammatory response	13/613	75/18670	8.86e-07	1.09e-05	8.36e-06	PTPRC/STAP1/AIF1/TLR7/TLR6/TLR8/CD200R1/C1QA/IGF1/LRRK2/ITGB2/CD200/IFNG	13
BP	GO:0032715	negative regulation of interleukin-6 production	11/613	53/18670	9.51e-07	1.16e-05	8.91e-06	SLAMF1/NCKAP1L/NLRC3/PTPN22/CD200R1/HAVCR2/FOXP3/IL10/CD200/BANK1/SYT11	11
BP	GO:0050702	interleukin-1 beta secretion	11/613	53/18670	9.51e-07	1.16e-05	8.91e-06	CCR7/CCL19/GBP5/TLR6/TLR8/NLRC4/AIM2/P2RX7/NLRP1/NLRP3/CD36	11
BP	GO:0002468	dendritic cell antigen processing and presentation	6/613	12/18670	9.54e-07	1.16e-05	8.91e-06	CCR7/CCL19/FGL2/CD74/CLEC4A/FCGR2B	6
BP	GO:0072540	T-helper 17 cell lineage commitment	6/613	12/18670	9.54e-07	1.16e-05	8.91e-06	LY9/IRF4/SLAMF6/TBX21/IL12B/IL12RB1	6
BP	GO:0050830	defense response to Gram-positive bacterium	15/613	101/18670	1.02e-06	1.24e-05	9.53e-06	TNFSF8/LTA/MPEG1/KLRK1/GBP4/HAVCR2/P2RX7/FGR/RNASE6/GBP2/CTSG/GBP6/NLRP3/CD36/ROMO1	15
BP	GO:0042533	tumor necrosis factor biosynthetic process	9/613	34/18670	1.05e-06	1.27e-05	9.73e-06	CCR2/CYBB/CLEC7A/LILRB1/TLR1/SPN/TNFRSF8/IL10/IFNG	9
BP	GO:0042534	regulation of tumor necrosis factor biosynthetic process	9/613	34/18670	1.05e-06	1.27e-05	9.73e-06	CCR2/CYBB/CLEC7A/LILRB1/TLR1/SPN/TNFRSF8/IL10/IFNG	9
BP	GO:0051924	regulation of calcium ion transport	25/613	254/18670	1.09e-06	1.31e-05	1.01e-05	FCRL3/PIK3CG/IL16/CD84/CD19/CD4/P2RY12/CLIC2/LILRB1/CXCL9/CCL5/PLCG2/P2RX7/CCR1/MYO5A/CD33/ANK2/CXCL10/CXCR4/PDE4B/LILRB2/SLC8A1/CCL4/BCL2/GPR35	25
BP	GO:0001916	positive regulation of T cell mediated cytotoxicity	8/613	26/18670	1.19e-06	1.43e-05	1.1e-05	PTPRC/CD1C/CD1E/IL12B/IL12RB1/P2RX7/CD1D/CD1B	8
BP	GO:0072539	T-helper 17 cell differentiation	8/613	26/18670	1.19e-06	1.43e-05	1.1e-05	LY9/IRF4/SLAMF6/TBX21/IL12B/IL12RB1/FOXP3/NLRP3	8
BP	GO:0061756	leukocyte adhesion to vascular endothelial cell	10/613	44/18670	1.23e-06	1.46e-05	1.12e-05	SELL/CCR2/ITGA4/VCAM1/SPN/SELP/ITGB2/ETS1/PTAFR/SELPLG	10
BP	GO:0002701	negative regulation of production of molecular mediator of immune response	9/613	35/18670	1.37e-06	1.62e-05	1.25e-05	CD96/FCRL3/CD22/TBX21/LILRB1/FOXP3/FCGR2B/IL10/JAK3	9
BP	GO:0032689	negative regulation of interferon-gamma production	9/613	35/18670	1.37e-06	1.62e-05	1.25e-05	CD96/PDCD1LG2/HAVCR2/LILRB1/FOXP3/IL10/GATA3/CD274/IL1RL1	9
BP	GO:0032735	positive regulation of interleukin-12 production	9/613	35/18670	1.37e-06	1.62e-05	1.25e-05	CCR7/CCL19/CLEC7A/LTB/IL12B/CD40LG/IDO1/CD36/IFNG	9
BP	GO:0002761	regulation of myeloid leukocyte differentiation	16/613	117/18670	1.4e-06	1.64e-05	1.27e-05	HCLS1/EVI2B/CD4/CAMK4/RASSF2/LILRB1/IL12B/CD74/LILRB4/CCR1/CSF1/C1QC/CD101/MAFB/SFRP1/IFNG	16
BP	GO:1901623	regulation of lymphocyte chemotaxis	8/613	27/18670	1.65e-06	1.94e-05	1.49e-05	CXCL13/CCR2/KLRK1/CCL5/TNFSF14/CXCL10/XCL2/CCL4	8
BP	GO:0002864	regulation of acute inflammatory response to antigenic stimulus	6/613	13/18670	1.72e-06	2.01e-05	1.55e-05	BTK/CCR7/FCER1G/C3/FCGR2B/CNR1	6
BP	GO:0045078	positive regulation of interferon-gamma biosynthetic process	6/613	13/18670	1.72e-06	2.01e-05	1.55e-05	TLR7/TLR8/CLEC7A/IL12B/EBI3/TNFRSF13C	6
BP	GO:0014065	phosphatidylinositol 3-kinase signaling	18/613	148/18670	1.78e-06	2.08e-05	1.6e-05	CD28/HCLS1/PIK3CG/PPP1R16B/RASGRP1/PIK3CD/FLT3/NLRC3/PIK3R5/NCF1/CCL5/IGF1/FGR/SELP/GATA3/HCST/PIK3R6/BTN2A2	18
BP	GO:0071675	regulation of mononuclear cell migration	10/613	46/18670	1.9e-06	2.2e-05	1.69e-05	CCR2/AIF1/CMKLR1/SLAMF8/PLA2G7/CCL5/C3AR1/CCR1/CSF1/CXCL10	10
BP	GO:0002920	regulation of humoral immune response	17/613	134/18670	1.91e-06	2.21e-05	1.7e-05	PTPRC/CXCL13/CCR7/CR1/LTA/CD19/FCER2/CR2/C1QA/C3AR1/CFH/C1QB/C3/FCGR2B/C1QC/CFP/CR1L	17
BP	GO:0042535	positive regulation of tumor necrosis factor biosynthetic process	7/613	20/18670	2.12e-06	2.45e-05	1.89e-05	CCR2/CYBB/CLEC7A/TLR1/SPN/TNFRSF8/IFNG	7
BP	GO:0001773	myeloid dendritic cell activation	8/613	28/18670	2.24e-06	2.57e-05	1.98e-05	DOCK2/SLAMF1/IRF4/CD2/CAMK4/HAVCR2/IL10/SPI1	8
BP	GO:0045577	regulation of B cell differentiation	8/613	28/18670	2.24e-06	2.57e-05	1.98e-05	FCRL3/BTK/CD27/NCKAP1L/IKZF3/SLAMF8/NFAM1/SFRP1	8
BP	GO:2000108	positive regulation of leukocyte apoptotic process	8/613	28/18670	2.24e-06	2.57e-05	1.98e-05	PIK3CD/PDCD1/CCL5/P2RX7/MEF2C/IDO1/IL10/CD274	8
BP	GO:0002714	positive regulation of B cell mediated immunity	9/613	37/18670	2.28e-06	2.59e-05	1.99e-05	PTPRC/CD28/BTK/CD226/LTA/TBX21/FCER2/FCER1G/C3	9
BP	GO:0002891	positive regulation of immunoglobulin mediated immune response	9/613	37/18670	2.28e-06	2.59e-05	1.99e-05	PTPRC/CD28/BTK/CD226/LTA/TBX21/FCER2/FCER1G/C3	9
BP	GO:0043029	T cell homeostasis	9/613	37/18670	2.28e-06	2.59e-05	1.99e-05	GPR174/NCKAP1L/IL2RA/P2RX7/FOXP3/TNFSF14/SIT1/JAK3/BCL2	9
BP	GO:0046006	regulation of activated T cell proliferation	9/613	37/18670	2.28e-06	2.59e-05	1.99e-05	IL2RA/PDCD1LG2/IL12B/IGF1/IL12RB1/FOXP3/CD274/IL6R/BTN2A2	9
BP	GO:0002702	positive regulation of production of molecular mediator of immune response	14/613	95/18670	2.57e-06	2.91e-05	2.24e-05	PTPRC/CD28/CD226/SASH3/TBX21/LILRB1/CD74/FCER1G/IL18R1/IL1R1/GATA3/CD244/NLRP3/CD36	14
BP	GO:0034121	regulation of toll-like receptor signaling pathway	12/613	70/18670	2.63e-06	2.97e-05	2.28e-05	FCRL3/IRF4/ESR1/TLR6/PTPN22/TLR1/LY96/LILRA4/CD300LF/CD300A/CD36/BIRC3	12
BP	GO:0001774	microglial cell activation	10/613	48/18670	2.87e-06	3.22e-05	2.48e-05	PTPRC/STAP1/AIF1/TLR7/TLR6/TLR8/C1QA/LRRK2/ITGB2/IFNG	10
BP	GO:0002269	leukocyte activation involved in inflammatory response	10/613	48/18670	2.87e-06	3.22e-05	2.48e-05	PTPRC/STAP1/AIF1/TLR7/TLR6/TLR8/C1QA/LRRK2/ITGB2/IFNG	10
BP	GO:0002707	negative regulation of lymphocyte mediated immunity	9/613	38/18670	2.91e-06	3.25e-05	2.5e-05	PTPRC/CD96/CR1/TBX21/IL7R/HAVCR2/LILRB1/FOXP3/FCGR2B	9
BP	GO:0001771	immunological synapse formation	6/613	14/18670	2.93e-06	3.27e-05	2.51e-05	DOCK2/CCR7/CCL19/HAVCR2/CD6/DOCK8	6
BP	GO:0044546	NLRP3 inflammasome complex assembly	6/613	14/18670	2.93e-06	3.27e-05	2.51e-05	GBP5/NLRC3/TLR6/MEFV/NLRP3/CD36	6
BP	GO:0045637	regulation of myeloid cell differentiation	24/613	251/18670	2.98e-06	3.31e-05	2.54e-05	HCLS1/PRKCB/EVI2B/GPR171/NCKAP1L/CD4/CAMK4/RASSF2/LILRB1/IL12B/CD74/STAT1/LILRB4/CCR1/CSF1/MEF2C/C1QC/ETS1/CD101/MAFB/SPI1/SFRP1/IFNG/GP1BA	24
BP	GO:0072538	T-helper 17 type immune response	8/613	29/18670	3.01e-06	3.33e-05	2.56e-05	LY9/IRF4/SLAMF6/TBX21/IL12B/IL12RB1/FOXP3/NLRP3	8
BP	GO:0014066	regulation of phosphatidylinositol 3-kinase signaling	16/613	124/18670	3.05e-06	3.37e-05	2.59e-05	CD28/HCLS1/PIK3CG/PPP1R16B/RASGRP1/PIK3CD/FLT3/NLRC3/PIK3R5/NCF1/CCL5/IGF1/FGR/SELP/HCST/BTN2A2	16
BP	GO:0035743	CD4-positive, alpha-beta T cell cytokine production	7/613	21/18670	3.09e-06	3.41e-05	2.62e-05	TBX21/IL18RAP/IL12B/IL18R1/IL1R1/GATA3/NLRP3	7
BP	GO:0002534	cytokine production involved in inflammatory response	10/613	49/18670	3.5e-06	3.85e-05	2.96e-05	CD96/ABCD2/GBP5/NLRC3/TLR6/CLEC7A/CD6/GPSM3/IDO1/MEFV	10
BP	GO:0050856	regulation of T cell receptor signaling pathway	9/613	39/18670	3.67e-06	4.02e-05	3.09e-05	TRAT1/CD226/CCR7/UBASH3A/PTPN22/GBP1/LILRB4/BTN2A2/CD300A	9
BP	GO:1905521	regulation of macrophage migration	9/613	39/18670	3.67e-06	4.02e-05	3.09e-05	STAP1/P2RY12/CMKLR1/CD200R1/SLAMF8/CCL5/C3AR1/CSF1/CD200	9
BP	GO:0034113	heterotypic cell-cell adhesion	11/613	61/18670	4.11e-06	4.48e-05	3.44e-05	PTPRC/CD2/ITGA4/CD200R1/VCAM1/CD1D/ITGB2/IL10/CD200/LILRB2/ITGAX	11
BP	GO:0050701	interleukin-1 secretion	11/613	61/18670	4.11e-06	4.48e-05	3.44e-05	CCR7/CCL19/GBP5/TLR6/TLR8/NLRC4/AIM2/P2RX7/NLRP1/NLRP3/CD36	11
BP	GO:0038094	Fc-gamma receptor signaling pathway	17/613	142/18670	4.27e-06	4.64e-05	3.57e-05	PTPRC/CD247/CD3G/NCKAP1L/WIPF1/WAS/PLCG2/FCER1G/MYO1G/FGR/HCK/FCGR2B/FCGR3A/CLEC4E/FCGR2A/VAV1/FCGR1A	17
BP	GO:0072643	interferon-gamma secretion	7/613	22/18670	4.41e-06	4.78e-05	3.68e-05	CD2/RASGRP1/PTPN22/LILRB1/GATA3/CD244/BTN3A1	7
BP	GO:0060402	calcium ion transport into cytosol	18/613	158/18670	4.58e-06	4.95e-05	3.81e-05	PTPRC/MS4A1/CCR5/CCR7/CCL19/CD19/CD4/FASLG/CLIC2/CXCL9/ITPR1/PLCG2/P2RX7/MYO5A/ANK2/CXCL10/SLC8A1/BCL2	18
BP	GO:0032677	regulation of interleukin-8 production	12/613	74/18670	4.81e-06	5.19e-05	3.99e-05	PTPRC/CD2/TLR7/TLR6/PTPN22/TLR8/CLEC7A/TLR1/CD74/CD33/IL10/CD244	12
BP	GO:0002675	positive regulation of acute inflammatory response	8/613	31/18670	5.22e-06	5.58e-05	4.29e-05	BTK/PIK3CG/CCR7/FCER1G/C3/CNR1/OSMR/IL6ST	8
BP	GO:0002724	regulation of T cell cytokine production	8/613	31/18670	5.22e-06	5.58e-05	4.29e-05	SASH3/CCR2/TBX21/IL18R1/FOXP3/IL1R1/GATA3/NLRP3	8
BP	GO:0051482	positive regulation of cytosolic calcium ion concentration involved in phospholipase C-activating G protein-coupled signaling pathway	8/613	31/18670	5.22e-06	5.58e-05	4.29e-05	P2RY10/GPR174/GPR18/GPR65/P2RY8/C3AR1/S1PR1/GPR35	8
BP	GO:0002431	Fc receptor mediated stimulatory signaling pathway	17/613	145/18670	5.69e-06	6.07e-05	4.67e-05	PTPRC/CD247/CD3G/CD226/NCKAP1L/WIPF1/WAS/PLCG2/FCER1G/MYO1G/FGR/HCK/FCGR2B/FCGR3A/FCGR2A/VAV1/FCGR1A	17
BP	GO:0032703	negative regulation of interleukin-2 production	7/613	23/18670	6.16e-06	6.56e-05	5.05e-05	PTPRC/TBX21/HAVCR2/GBP1/FOXP3/LAG3/GATA3	7
BP	GO:0070371	ERK1 and ERK2 cascade	27/613	317/18670	6.55e-06	6.96e-05	5.35e-05	PTPRC/SLAMF1/CCR7/CCL19/RASGRP1/FLT3/CD4/PTPN22/GPR183/HAVCR2/GBP1/CD74/CCL5/IGF1/CCL22/CSF1R/CCR1/CCL13/CCL17/GPNMB/XCL2/BTN2A2/TIAM1/CD36/CCL4/CFLAR/FGFR4	27
BP	GO:0097028	dendritic cell differentiation	9/613	42/18670	7.07e-06	7.49e-05	5.76e-05	IRF4/CCR7/CCL19/FLT3/CAMK4/LILRB1/FCGR2B/LILRB2/SPI1	9
BP	GO:0070372	regulation of ERK1 and ERK2 cascade	26/613	300/18670	7.1e-06	7.5e-05	5.77e-05	PTPRC/SLAMF1/CCR7/CCL19/RASGRP1/FLT3/CD4/PTPN22/GPR183/HAVCR2/GBP1/CD74/CCL5/CCL22/CSF1R/CCR1/CCL13/CCL17/GPNMB/XCL2/BTN2A2/TIAM1/CD36/CCL4/CFLAR/FGFR4	26
BP	GO:1905517	macrophage migration	10/613	53/18670	7.38e-06	7.78e-05	5.98e-05	STAP1/CCR2/P2RY12/CMKLR1/CD200R1/SLAMF8/CCL5/C3AR1/CSF1/CD200	10
BP	GO:1905153	regulation of membrane invagination	6/613	16/18670	7.39e-06	7.78e-05	5.98e-05	STAP1/NCKAP1L/C3/SYT11/CD300A/CD36	6
BP	GO:0050857	positive regulation of antigen receptor-mediated signaling pathway	7/613	24/18670	8.45e-06	8.87e-05	6.82e-05	PTPRC/TRAT1/PRKCB/CD226/STAP1/CCR7/NFAM1	7
BP	GO:0002720	positive regulation of cytokine production involved in immune response	10/613	54/18670	8.79e-06	9.2e-05	7.08e-05	CD226/SASH3/LILRB1/CD74/FCER1G/IL18R1/IL1R1/GATA3/NLRP3/CD36	10
BP	GO:0051222	positive regulation of protein transport	32/613	418/18670	8.81e-06	9.2e-05	7.08e-05	HCLS1/CD38/CD2/BLK/CCL19/RASGRP1/AIF1/PTPN22/CRTAM/CLEC9A/TLR8/HAVCR2/TLR1/IGF1/LRRK2/AIM2/CSF1R/P2RX7/FGR/CD33/ITGB2/IL10/GATA3/NLRP1/CD244/CD274/CLEC4E/CLEC6A/NLRP3/IFNG/IL1RL1/EDEM1	32
BP	GO:0043030	regulation of macrophage activation	10/613	55/18670	1.04e-05	0.000108721	8.36e-05	PTPRC/STAP1/TLR6/HAVCR2/CD74/LRRK2/FCGR2B/IL10/CD200/IL1RL1	10
BP	GO:0010819	regulation of T cell chemotaxis	6/613	17/18670	1.11e-05	0.000115166	8.86e-05	CXCL13/CCR2/CCL5/TNFSF14/CXCL10/XCL2	6
BP	GO:1903975	regulation of glial cell migration	6/613	17/18670	1.11e-05	0.000115166	8.86e-05	STAP1/CCR2/GPR183/P2RY12/CSF1/TIAM1	6
BP	GO:0090025	regulation of monocyte chemotaxis	7/613	25/18670	1.14e-05	0.000118023	9.08e-05	CCR2/AIF1/SLAMF8/PLA2G7/CCL5/CCR1/CXCL10	7
BP	GO:0032102	negative regulation of response to external stimulus	29/613	365/18670	1.15e-05	0.000118951	9.15e-05	PTPRC/ABCD2/CXCL13/STAP1/GPR18/AIF1/KLRK1/FGL2/NLRC3/SIGLEC10/IL2RA/CNR2/TNFAIP8L2/CD200R1/HAVCR2/IL22RA2/SLAMF8/IL12B/IGF1/FOXP3/FCGR2B/IL10/GATA3/CD200/ETS1/MEFV/NLRP3/CALCRL/GP1BA	29
BP	GO:0002833	positive regulation of response to biotic stimulus	9/613	45/18670	1.29e-05	0.000132539	0.000101945	CD180/CD226/LY86/CRTAM/HAVCR2/LY96/IL12B/CD274/DDX60	9
BP	GO:0051209	release of sequestered calcium ion into cytosol	15/613	124/18670	1.37e-05	0.000140705	0.000108226	PTPRC/CCR5/CCR7/CCL19/CD19/FASLG/CLIC2/CXCL9/ITPR1/PLCG2/P2RX7/MYO5A/ANK2/CXCL10/SLC8A1	15
BP	GO:0042092	type 2 immune response	8/613	35/18670	1.39e-05	0.000141744	0.000109026	CCR2/CD86/TBX21/CD74/IDO1/IL10/GATA3/NLRP3	8
BP	GO:0060401	cytosolic calcium ion transport	18/613	171/18670	1.39e-05	0.000141744	0.000109026	PTPRC/MS4A1/CCR5/CCR7/CCL19/CD19/CD4/FASLG/CLIC2/CXCL9/ITPR1/PLCG2/P2RX7/MYO5A/ANK2/CXCL10/SLC8A1/BCL2	18
BP	GO:0032637	interleukin-8 production	12/613	82/18670	1.43e-05	0.000146027	0.00011232	PTPRC/CD2/TLR7/TLR6/PTPN22/TLR8/CLEC7A/TLR1/CD74/CD33/IL10/CD244	12
BP	GO:0002604	regulation of dendritic cell antigen processing and presentation	5/613	11/18670	1.47e-05	0.000148727	0.000114397	CCR7/CCL19/FGL2/CD74/FCGR2B	5
BP	GO:0002923	regulation of humoral immune response mediated by circulating immunoglobulin	5/613	11/18670	1.47e-05	0.000148727	0.000114397	PTPRC/CR1/LTA/FCER2/FCGR2B	5
BP	GO:0035747	natural killer cell chemotaxis	5/613	11/18670	1.47e-05	0.000148727	0.000114397	PIK3CG/PIK3CD/KLRK1/CCL5/CCL4	5
BP	GO:1902563	regulation of neutrophil activation	5/613	11/18670	1.47e-05	0.000148727	0.000114397	FCGR2B/ITGB2/PRAM1/PTAFR/CD300A	5
BP	GO:0032755	positive regulation of interleukin-6 production	13/613	96/18670	1.5e-05	0.000151622	0.000116624	AIF1/TLR7/TLR6/TLR8/CLEC7A/TLR1/CD74/FCER1G/P2RX7/IL6R/LILRB2/PTAFR/CD36	13
BP	GO:0002230	positive regulation of defense response to virus by host	7/613	26/18670	1.52e-05	0.000152603	0.000117378	LILRB1/APOBEC3G/IL12B/AIM2/IL12RB1/STAT1/PARP9	7
BP	GO:0043300	regulation of leukocyte degranulation	9/613	46/18670	1.55e-05	0.00015597	0.000119968	CCR2/CD84/FCER1G/FGR/FCGR2B/ITGB2/PRAM1/PTAFR/CD300A	9
BP	GO:0070230	positive regulation of lymphocyte apoptotic process	6/613	18/18670	1.62e-05	0.00016143	0.000124168	PDCD1/CCL5/P2RX7/IDO1/IL10/CD274	6
BP	GO:0070233	negative regulation of T cell apoptotic process	6/613	18/18670	1.62e-05	0.00016143	0.000124168	CD27/IL7R/DOCK8/CCL5/IDO1/JAK3	6
BP	GO:0090026	positive regulation of monocyte chemotaxis	6/613	18/18670	1.62e-05	0.00016143	0.000124168	CCR2/AIF1/PLA2G7/CCL5/CCR1/CXCL10	6
BP	GO:0051283	negative regulation of sequestering of calcium ion	15/613	126/18670	1.66e-05	0.000165406	0.000127226	PTPRC/CCR5/CCR7/CCL19/CD19/FASLG/CLIC2/CXCL9/ITPR1/PLCG2/P2RX7/MYO5A/ANK2/CXCL10/SLC8A1	15
BP	GO:0030316	osteoclast differentiation	13/613	97/18670	1.69e-05	0.000167209	0.000128613	GPR183/CAMK4/RASSF2/LILRB1/IL12B/FCER1G/CSF1R/LILRB4/CCR1/CSF1/MAFB/SFRP1/IFNG	13
BP	GO:0061900	glial cell activation	10/613	58/18670	1.7e-05	0.000168655	0.000129725	PTPRC/STAP1/AIF1/TLR7/TLR6/TLR8/C1QA/LRRK2/ITGB2/IFNG	10
BP	GO:0043303	mast cell degranulation	9/613	47/18670	1.87e-05	0.000184376	0.000141817	BTK/PIK3CG/RASGRP1/PIK3CD/CD84/FCER1G/FGR/CD300A/LAT2	9
BP	GO:0051282	regulation of sequestering of calcium ion	15/613	128/18670	2.01e-05	0.000198204	0.000152453	PTPRC/CCR5/CCR7/CCL19/CD19/FASLG/CLIC2/CXCL9/ITPR1/PLCG2/P2RX7/MYO5A/ANK2/CXCL10/SLC8A1	15
BP	GO:0030100	regulation of endocytosis	24/613	281/18670	2.02e-05	0.000198611	0.000152767	PTPRC/DOCK2/STAP1/SIRPG/CCL19/CD22/NCKAP1L/CLEC7A/IL2RB/LILRB1/LRRK2/PLCG2/FCER1G/CD300LF/FGR/HCK/C3/FCGR2B/MCTP1/SYT11/CD300A/CD36/IFNG/RSPO1	24
BP	GO:1904951	positive regulation of establishment of protein localization	33/613	456/18670	2.03e-05	0.000199565	0.0001535	HCLS1/CD38/CD2/BLK/CCL19/RASGRP1/AIF1/PTPN22/CRTAM/CLEC9A/TLR8/HAVCR2/TLR1/IGF1/LRRK2/AIM2/CSF1R/P2RX7/FGR/CD33/ITGB2/IL10/GATA3/NLRP1/CD244/CD274/CLEC4E/CLEC6A/NLRP3/IFNG/IL1RL1/BCL2/EDEM1	33
BP	GO:0002279	mast cell activation involved in immune response	9/613	48/18670	2.23e-05	0.000218404	0.000167991	BTK/PIK3CG/RASGRP1/PIK3CD/CD84/FCER1G/FGR/CD300A/LAT2	9
BP	GO:0002710	negative regulation of T cell mediated immunity	6/613	19/18670	2.3e-05	0.000223771	0.000172119	PTPRC/TBX21/IL7R/LILRB1/FOXP3/FCGR2B	6
BP	GO:0002922	positive regulation of humoral immune response	6/613	19/18670	2.3e-05	0.000223771	0.000172119	PTPRC/CCR7/LTA/FCER2/C3/FCGR2B	6
BP	GO:0098581	detection of external biotic stimulus	6/613	19/18670	2.3e-05	0.000223771	0.000172119	TLR6/CLEC7A/TLR1/LY96/NLRC4/CD1D	6
BP	GO:0050688	regulation of defense response to virus	11/613	73/18670	2.45e-05	0.000237597	0.000182754	FGL2/IL2RA/LILRB1/APOBEC3G/IL12B/AIM2/IL12RB1/STAT1/DDX60/PARP9/BIRC3	11
BP	GO:1900165	negative regulation of interleukin-6 secretion	5/613	12/18670	2.45e-05	0.000237597	0.000182754	PTPN22/CD200R1/CD200/BANK1/SYT11	5
BP	GO:0032647	regulation of interferon-alpha production	7/613	28/18670	2.58e-05	0.000249074	0.000191582	NLRC3/TLR7/TLR8/HAVCR2/LILRA4/STAT1/IL10	7
BP	GO:0014068	positive regulation of phosphatidylinositol 3-kinase signaling	12/613	87/18670	2.64e-05	0.000254413	0.000195688	CD28/HCLS1/PIK3CG/PIK3CD/FLT3/PIK3R5/NCF1/CCL5/IGF1/FGR/SELP/HCST	12
BP	GO:0051208	sequestering of calcium ion	15/613	131/18670	2.65e-05	0.000254686	0.000195898	PTPRC/CCR5/CCR7/CCL19/CD19/FASLG/CLIC2/CXCL9/ITPR1/PLCG2/P2RX7/MYO5A/ANK2/CXCL10/SLC8A1	15
BP	GO:0002448	mast cell mediated immunity	9/613	49/18670	2.65e-05	0.000254686	0.000195898	BTK/PIK3CG/RASGRP1/PIK3CD/CD84/FCER1G/FGR/CD300A/LAT2	9
BP	GO:0007249	I-kappaB kinase/NF-kappaB signaling	23/613	269/18670	2.94e-05	0.000281511	0.000216531	PRKCB/BTK/RHOH/CCR7/CCL19/NLRC3/TLR7/ESR1/TLR6/CD4/TLR8/FASLG/LY96/TIFAB/CD74/TRIM22/STAT1/S100B/APOL3/CLEC6A/CD36/BIRC3/CFLAR	23
BP	GO:1902106	negative regulation of leukocyte differentiation	13/613	103/18670	3.23e-05	0.000308873	0.000237577	FGL2/CTLA4/TBX21/LILRB1/CD74/LILRB4/FOXP3/LAG3/FCGR2B/C1QC/MAFB/JAK3/SFRP1	13
BP	GO:0070229	negative regulation of lymphocyte apoptotic process	7/613	29/18670	3.3e-05	0.000314894	0.000242209	CD27/IL7R/DOCK8/CD74/CCL5/IDO1/JAK3	7
BP	GO:0002637	regulation of immunoglobulin production	10/613	63/18670	3.6e-05	0.000342495	0.000263438	PTPRC/CD28/FCRL3/SASH3/CD22/TBX21/CD40LG/FOXP3/FCGR2B/IL10	10
BP	GO:0002430	complement receptor mediated signaling pathway	5/613	13/18670	3.88e-05	0.000366707	0.000282062	CR1/CMKLR1/CR2/C3AR1/FPR3	5
BP	GO:0033004	negative regulation of mast cell activation	5/613	13/18670	3.88e-05	0.000366707	0.000282062	CD84/CNR2/CD300LF/CNR1/CD300A	5
BP	GO:1900225	regulation of NLRP3 inflammasome complex assembly	5/613	13/18670	3.88e-05	0.000366707	0.000282062	GBP5/NLRC3/TLR6/MEFV/CD36	5
BP	GO:0045670	regulation of osteoclast differentiation	10/613	64/18670	4.14e-05	0.000389887	0.000299891	CAMK4/RASSF2/LILRB1/IL12B/LILRB4/CCR1/CSF1/MAFB/SFRP1/IFNG	10
BP	GO:0046579	positive regulation of Ras protein signal transduction	10/613	64/18670	4.14e-05	0.000389887	0.000299891	P2RY10/GPR174/RASGRP1/GPR18/GPR65/P2RY8/IGF1/CSF1/VAV1/GPR35	10
BP	GO:0045639	positive regulation of myeloid cell differentiation	12/613	91/18670	4.17e-05	0.000391311	0.000300987	HCLS1/EVI2B/NCKAP1L/CD4/IL12B/CD74/STAT1/CCR1/CSF1/ETS1/CD101/IFNG	12
BP	GO:0002828	regulation of type 2 immune response	7/613	30/18670	4.19e-05	0.000391466	0.000301106	CCR2/CD86/TBX21/CD74/IDO1/GATA3/NLRP3	7
BP	GO:0032607	interferon-alpha production	7/613	30/18670	4.19e-05	0.000391466	0.000301106	NLRC3/TLR7/TLR8/HAVCR2/LILRA4/STAT1/IL10	7
BP	GO:0140131	positive regulation of lymphocyte chemotaxis	6/613	21/18670	4.35e-05	0.000405911	0.000312217	CXCL13/CCR2/CCL5/TNFSF14/XCL2/CCL4	6
BP	GO:0042136	neurotransmitter biosynthetic process	13/613	106/18670	4.39e-05	0.000408999	0.000314592	AIF1/KLRK1/TLR6/CLEC7A/DPYD/ITGB2/IL10/HDC/MOXD1/SLC1A3/CD36/IFNG/CYP1B1	13
BP	GO:0030168	platelet activation	16/613	153/18670	4.46e-05	0.000413643	0.000318164	PRKCB/PIK3CG/LCP2/P2RY12/PIK3R5/PLEK/GNG2/ITPR1/PLCG2/CD40LG/FCER1G/SELP/TREML1/PIK3R6/VAV1/GP1BA	16
BP	GO:0045807	positive regulation of endocytosis	16/613	153/18670	4.46e-05	0.000413643	0.000318164	PTPRC/DOCK2/STAP1/SIRPG/CCL19/NCKAP1L/CLEC7A/IL2RB/LRRK2/PLCG2/FCER1G/CD300LF/C3/FCGR2B/CD36/IFNG	16
BP	GO:0002433	immune response-regulating cell surface receptor signaling pathway involved in phagocytosis	15/613	139/18670	5.33e-05	0.000492123	0.000378529	PTPRC/CD247/CD3G/NCKAP1L/WIPF1/WAS/PLCG2/MYO1G/FGR/HCK/FCGR2B/FCGR3A/FCGR2A/VAV1/FCGR1A	15
BP	GO:0038096	Fc-gamma receptor signaling pathway involved in phagocytosis	15/613	139/18670	5.33e-05	0.000492123	0.000378529	PTPRC/CD247/CD3G/NCKAP1L/WIPF1/WAS/PLCG2/MYO1G/FGR/HCK/FCGR2B/FCGR3A/FCGR2A/VAV1/FCGR1A	15
BP	GO:0033003	regulation of mast cell activation	8/613	42/18670	5.68e-05	0.000522641	0.000402003	CD226/CD84/CNR2/FCER1G/CD300LF/FGR/CNR1/CD300A	8
BP	GO:0046330	positive regulation of JNK cascade	15/613	140/18670	5.8e-05	0.000531446	0.000408775	SLAMF1/MAP4K1/CCR7/CD27/CCL19/RASGRP1/TLR6/RASSF2/NCF1/FGD2/ZEB2/CD40LG/FCGR2B/TIAM1/MDFIC	15
BP	GO:0097553	calcium ion transmembrane import into cytosol	15/613	140/18670	5.8e-05	0.000531446	0.000408775	PTPRC/CCR5/CCR7/CCL19/CD19/FASLG/CLIC2/CXCL9/ITPR1/PLCG2/P2RX7/MYO5A/ANK2/CXCL10/SLC8A1	15
BP	GO:0045624	positive regulation of T-helper cell differentiation	6/613	22/18670	5.82e-05	0.000531964	0.000409174	CCL19/CD80/CD86/IL12B/IL12RB1/NLRP3	6
BP	GO:0002834	regulation of response to tumor cell	5/613	14/18670	5.87e-05	0.000531964	0.000409174	CD226/CRTAM/HAVCR2/IL12B/CD274	5
BP	GO:0002837	regulation of immune response to tumor cell	5/613	14/18670	5.87e-05	0.000531964	0.000409174	CD226/CRTAM/HAVCR2/IL12B/CD274	5
BP	GO:0043374	CD8-positive, alpha-beta T cell differentiation	5/613	14/18670	5.87e-05	0.000531964	0.000409174	TNFSF8/NCKAP1L/GPR18/EOMES/BCL2	5
BP	GO:0045591	positive regulation of regulatory T cell differentiation	5/613	14/18670	5.87e-05	0.000531964	0.000409174	LILRB4/FOXP3/LILRB2/BTN2A2/IFNG	5
BP	GO:0098543	detection of other organism	5/613	14/18670	5.87e-05	0.000531964	0.000409174	TLR6/CLEC7A/TLR1/NLRC4/CD1D	5
BP	GO:0002763	positive regulation of myeloid leukocyte differentiation	9/613	54/18670	5.94e-05	0.000536596	0.000412736	HCLS1/EVI2B/CD4/IL12B/CD74/CCR1/CSF1/CD101/IFNG	9
BP	GO:0050871	positive regulation of B cell activation	15/613	142/18670	6.83e-05	0.000615719	0.000473596	PTPRC/CD28/FCRL3/CD38/BTK/CD27/SASH3/NCKAP1L/GPR183/TBX21/TNFSF13B/CD74/MEF2C/TNFRSF13C/BCL2	15
BP	GO:0043551	regulation of phosphatidylinositol 3-kinase activity	9/613	55/18670	6.9e-05	0.00062056	0.000477319	CCR7/CCL19/FLT3/CD19/SLA2/P2RY12/PIK3R5/FGR/PIK3R6	9
BP	GO:0033627	cell adhesion mediated by integrin	10/613	68/18670	7.07e-05	0.000635123	0.000488521	CXCL13/PIK3CG/CD3E/NCKAP1L/P2RY12/ITGA4/CCL5/ITGB2/LPXN/CYP1B1	10
BP	GO:0051897	positive regulation of protein kinase B signaling	17/613	176/18670	7.15e-05	0.000641038	0.00049307	CD28/TRAT1/HCLS1/PIK3CG/CCR7/ICOS/CCL19/PIK3CD/CD19/ESR1/CD80/P2RY12/PIK3R5/CD86/GATA3/VAV1/FGFR4	17
BP	GO:0032642	regulation of chemokine production	11/613	82/18670	7.38e-05	0.000660345	0.000507921	AIF1/TLR7/CLEC7A/HAVCR2/CD74/CSF1R/IL10/IL6R/MEFV/IFNG/IL1RL1	11
BP	GO:0071622	regulation of granulocyte chemotaxis	8/613	44/18670	8.04e-05	0.000717983	0.000552255	CCR7/CCL19/NCKAP1L/CMKLR1/CD74/CCL5/C3AR1/CSF1	8
BP	GO:0002467	germinal center formation	5/613	15/18670	8.57e-05	0.000760623	0.000585052	KLHL6/CXCL13/TNFSF13B/MEF2C/TNFRSF13C	5
BP	GO:0045410	positive regulation of interleukin-6 biosynthetic process	5/613	15/18670	8.57e-05	0.000760623	0.000585052	TLR6/CLEC7A/TLR1/CD74/PTAFR	5
BP	GO:0060099	regulation of phagocytosis, engulfment	5/613	15/18670	8.57e-05	0.000760623	0.000585052	STAP1/NCKAP1L/C3/CD300A/CD36	5
BP	GO:0008037	cell recognition	19/613	215/18670	9.2e-05	0.00081417	0.000626239	DOCK2/CD226/CCR7/CCL19/NCR3/CRTAM/CLEC7A/HAVCR2/HVCN1/CD6/DOCK8/CD209/PECAM1/FOLR2/CNR1/CXCR4/CD36/COLEC12/CNTN4	19
BP	GO:0010922	positive regulation of phosphatase activity	7/613	34/18670	9.87e-05	0.000872436	0.000671056	PTPRC/FCRL3/PLEK/CD33/MEF2C/CD300A/IFNG	7
BP	GO:0071677	positive regulation of mononuclear cell migration	6/613	24/18670	9.92e-05	0.000875084	0.000673093	CCR2/AIF1/PLA2G7/CCL5/CCR1/CXCL10	6
BP	GO:0046777	protein autophosphorylation	20/613	235/18670	0.000102112	0.000898586	0.00069117	ITK/PTPRC/MAP4K1/BTK/BLK/SLA/FLT3/CAMK4/RASSF2/ZAP70/LRRK2/CSF1R/TXK/FGR/GFRA2/HCK/MUSK/GPNMB/STK17B/FGFR4	20
BP	GO:0051057	positive regulation of small GTPase mediated signal transduction	10/613	71/18670	0.000102823	0.00090302	0.000694581	P2RY10/GPR174/RASGRP1/GPR18/GPR65/P2RY8/IGF1/CSF1/VAV1/GPR35	10
BP	GO:0031663	lipopolysaccharide-mediated signaling pathway	9/613	58/18670	0.000105806	0.000923633	0.000710436	CD180/LY86/PTPN22/CD6/LY96/CCL5/HCK/PTAFR/CD36	9
BP	GO:0032722	positive regulation of chemokine production	9/613	58/18670	0.000105806	0.000923633	0.000710436	AIF1/TLR7/CLEC7A/HAVCR2/CD74/CSF1R/IL6R/IFNG/IL1RL1	9
BP	GO:0035306	positive regulation of dephosphorylation	9/613	58/18670	0.000105806	0.000923633	0.000710436	PTPRC/FCRL3/PPP1R16B/PLEK/CD33/MEF2C/LILRB2/CD300A/IFNG	9
BP	GO:0007200	phospholipase C-activating G protein-coupled receptor signaling pathway	12/613	100/18670	0.000106168	0.000924934	0.000711436	P2RY10/GPR174/GPR18/ESR1/P2RY12/CMKLR1/GPR65/P2RY8/C3AR1/FPR3/S1PR1/GPR35	12
BP	GO:0033628	regulation of cell adhesion mediated by integrin	8/613	46/18670	0.000111781	0.00096996	0.000746069	CXCL13/PIK3CG/CD3E/NCKAP1L/P2RY12/CCL5/LPXN/CYP1B1	8
BP	GO:1900015	regulation of cytokine production involved in inflammatory response	8/613	46/18670	0.000111781	0.00096996	0.000746069	ABCD2/GBP5/NLRC3/TLR6/CLEC7A/CD6/GPSM3/MEFV	8
BP	GO:0010959	regulation of metal ion transport	28/613	394/18670	0.000116118	0.00100558	0.000773469	FCRL3/PIK3CG/IL16/CD84/CD19/CD4/P2RY12/CLIC2/LILRB1/CXCL9/CCL5/PLCG2/P2RX7/CCR1/MYO5A/ADRB2/CD33/ANK2/CXCL10/CXCR4/PDE4B/LILRB2/SLC31A2/SLC8A1/IFNG/CCL4/BCL2/GPR35	28
BP	GO:0045824	negative regulation of innate immune response	9/613	59/18670	0.000121267	0.00104465	0.000803516	CD96/CR1/NLRC3/HAVCR2/LILRB1/SLAMF8/SAMHD1/IFI16/PARP14	9
BP	GO:0002830	positive regulation of type 2 immune response	5/613	16/18670	0.000121348	0.00104465	0.000803516	CD86/CD74/IDO1/GATA3/NLRP3	5
BP	GO:0010820	positive regulation of T cell chemotaxis	5/613	16/18670	0.000121348	0.00104465	0.000803516	CXCL13/CCR2/CCL5/TNFSF14/XCL2	5
BP	GO:0002719	negative regulation of cytokine production involved in immune response	6/613	25/18670	0.000126978	0.00109096	0.000839135	CD96/TBX21/LILRB1/FOXP3/IL10/JAK3	6
BP	GO:0033209	tumor necrosis factor-mediated signaling pathway	16/613	167/18670	0.000127361	0.00109209	0.000840009	TNFSF8/TNFRSF17/CD27/LTA/TNFRSF9/TNFRSF13B/TNFSF13B/LTB/AIM2/CD40LG/TNFRSF8/STAT1/TNFRSF13C/TNFSF14/BIRC3/TNFRSF18	16
BP	GO:0046328	regulation of JNK cascade	17/613	185/18670	0.00013237	0.00113282	0.000871336	SLAMF1/MAP4K1/CCR7/CD27/CCL19/RASGRP1/TLR6/PTPN22/RASSF2/NCF1/FGD2/ZEB2/CD40LG/FCGR2B/TIAM1/SFRP1/MDFIC	17
BP	GO:0006911	phagocytosis, engulfment	13/613	118/18670	0.000134204	0.00114626	0.000881674	ARHGAP25/STAP1/NCKAP1L/AIF1/FCER1G/BIN2/C3/FCGR2B/ITGB2/CD300A/CD36/FCGR1A/MSR1	13
BP	GO:0043405	regulation of MAP kinase activity	25/613	337/18670	0.000137119	0.00116887	0.000899065	PTPRC/LAX1/MAP4K1/PIK3CG/CCL19/RASGRP1/FLT3/TLR6/PTPN22/PIK3R5/FGD2/ZEB2/CD74/IGF1/LRRK2/CD40LG/P2RX7/PDE6G/CXCR4/PIK3R6/TIAM1/CD300A/SFRP1/MDFIC/CBLC	25
BP	GO:0051056	regulation of small GTPase mediated signal transduction	25/613	338/18670	0.000143609	0.0012218	0.000939775	ARHGAP25/P2RY10/ARHGAP30/ARHGAP15/RHOH/GPR174/TAGAP/RASGRP1/GPR18/ARHGEF6/ARHGAP9/GPR65/FGD2/P2RY8/CYTH4/RASAL3/IGF1/CSF1/ARHGAP31/ARHGAP20/HEG1/TIAM1/VAV1/FAM13B/GPR35	25
BP	GO:0010324	membrane invagination	14/613	135/18670	0.000144133	0.00122387	0.000941369	ARHGAP25/STAP1/NCKAP1L/AIF1/FCER1G/BIN2/C3/FCGR2B/ITGB2/SYT11/CD300A/CD36/FCGR1A/MSR1	14
BP	GO:1902622	regulation of neutrophil migration	7/613	36/18670	0.000144739	0.00122662	0.000943488	CCR7/CCL19/NCKAP1L/SLAMF8/CD74/C3AR1/IL1R1	7
BP	GO:0032602	chemokine production	11/613	89/18670	0.000156546	0.00132411	0.00101847	AIF1/TLR7/CLEC7A/HAVCR2/CD74/CSF1R/IL10/IL6R/MEFV/IFNG/IL1RL1	11
BP	GO:0010758	regulation of macrophage chemotaxis	6/613	26/18670	0.00016052	0.00135509	0.0010423	STAP1/CMKLR1/SLAMF8/CCL5/C3AR1/CSF1	6
BP	GO:0002418	immune response to tumor cell	5/613	17/18670	0.000167283	0.00140672	0.00108202	CD226/CRTAM/HAVCR2/IL12B/CD274	5
BP	GO:1904996	positive regulation of leukocyte adhesion to vascular endothelial cell	5/613	17/18670	0.000167283	0.00140672	0.00108202	CCR2/ITGA4/ITGB2/ETS1/PTAFR	5
BP	GO:0038083	peptidyl-tyrosine autophosphorylation	7/613	37/18670	0.000173506	0.00145345	0.00111796	ITK/BTK/BLK/SLA/TXK/FGR/HCK	7
BP	GO:0050691	regulation of defense response to virus by host	7/613	37/18670	0.000173506	0.00145345	0.00111796	LILRB1/APOBEC3G/IL12B/AIM2/IL12RB1/STAT1/PARP9	7
BP	GO:0043032	positive regulation of macrophage activation	6/613	27/18670	0.000200697	0.00167799	0.00129067	STAP1/TLR6/HAVCR2/LRRK2/IL10/IL1RL1	6
BP	GO:0001961	positive regulation of cytokine-mediated signaling pathway	8/613	50/18670	0.000204954	0.00169904	0.00130686	CD74/CD300LF/TXK/IL1R1/CSF1/CXCR4/PARP9/PARP14	8
BP	GO:0001768	establishment of T cell polarity	4/613	10/18670	0.000206365	0.00169904	0.00130686	DOCK2/CCR7/CCL19/DOCK8	4
BP	GO:0006569	tryptophan catabolic process	4/613	10/18670	0.000206365	0.00169904	0.00130686	KMO/IDO1/KYNU/IDO2	4
BP	GO:0032621	interleukin-18 production	4/613	10/18670	0.000206365	0.00169904	0.00130686	GBP5/CD84/IL10/NLRP3	4
BP	GO:0042436	indole-containing compound catabolic process	4/613	10/18670	0.000206365	0.00169904	0.00130686	KMO/IDO1/KYNU/IDO2	4
BP	GO:0046218	indolalkylamine catabolic process	4/613	10/18670	0.000206365	0.00169904	0.00130686	KMO/IDO1/KYNU/IDO2	4
BP	GO:0051133	regulation of NK T cell activation	4/613	10/18670	0.000206365	0.00169904	0.00130686	RASAL3/IL12B/IL6R/CD300A	4
BP	GO:0072610	interleukin-12 secretion	4/613	10/18670	0.000206365	0.00169904	0.00130686	CCR7/CCL19/TLR8/LILRB1	4
BP	GO:0032620	interleukin-17 production	7/613	38/18670	0.000206725	0.00169904	0.00130686	LY9/NCKAP1L/SLAMF6/IL12B/FOXP3/RFTN1/IFNG	7
BP	GO:0001911	negative regulation of leukocyte mediated cytotoxicity	5/613	18/18670	0.000225393	0.00184551	0.00141952	PTPRC/IL7R/HAVCR2/LILRB1/FCGR2B	5
BP	GO:2000319	regulation of T-helper 17 cell differentiation	5/613	18/18670	0.000225393	0.00184551	0.00141952	TBX21/IL12B/IL12RB1/FOXP3/NLRP3	5
BP	GO:0043550	regulation of lipid kinase activity	9/613	64/18670	0.000229789	0.00187798	0.0014445	CCR7/CCL19/FLT3/CD19/SLA2/P2RY12/PIK3R5/FGR/PIK3R6	9
BP	GO:0035690	cellular response to drug	26/613	369/18670	0.000230393	0.00187938	0.00144558	MAP4K1/CD69/AIF1/CYBB/PTPN22/P2RY12/NR3C1/SLAMF8/IL18RAP/LRRK2/AIM2/P2RX7/MEF2C/IL10/FOLR2/ETS1/CXCR4/PDE4B/SPI1/SLC8A1/PTAFR/CRHBP/TP53INP1/SFRP1/CYP1B1/CFLAR	26
BP	GO:0043491	protein kinase B signaling	21/613	269/18670	0.000231549	0.00188529	0.00145012	CD28/TRAT1/HCLS1/PIK3CG/CCR7/ICOS/CCL19/PIK3CD/CD19/ESR1/CD80/P2RY12/PIK3R5/CD86/CCL5/IGF1/GATA3/BANK1/BTN2A2/VAV1/FGFR4	21
BP	GO:0051235	maintenance of location	24/613	330/18670	0.000249158	0.00202363	0.00155653	PTPRC/CCR5/CCR7/CCL19/CD19/CD4/FASLG/SRGN/CLIC2/CXCL9/ITPR1/PLCG2/P2RX7/MYO5A/C3/IL10/GM2A/ANK2/CXCL10/SLC8A1/SP100/SYNE1/CD36/MSR1	24
BP	GO:0001959	regulation of cytokine-mediated signaling pathway	16/613	177/18670	0.00024947	0.00202363	0.00155653	PTPRC/STAP1/LIFR/CD74/CCL5/CD300LF/STAT1/TXK/IL1R1/CSF1/CXCR4/SAMHD1/PARP9/PARP14/BIRC3/IFNG	16
BP	GO:0007254	JNK cascade	18/613	214/18670	0.000258279	0.0020912	0.0016085	SLAMF1/MAP4K1/CCR7/CD27/CCL19/RASGRP1/ARHGEF6/TLR6/PTPN22/RASSF2/NCF1/FGD2/ZEB2/CD40LG/FCGR2B/TIAM1/SFRP1/MDFIC	18
BP	GO:0099024	plasma membrane invagination	13/613	127/18670	0.000280553	0.00226733	0.00174397	ARHGAP25/STAP1/NCKAP1L/AIF1/FCER1G/BIN2/C3/FCGR2B/ITGB2/CD300A/CD36/FCGR1A/MSR1	13
BP	GO:0071902	positive regulation of protein serine/threonine kinase activity	24/613	334/18670	0.000297551	0.00238795	0.00183675	PTPRC/MAP4K1/PIK3CG/CCL19/RASGRP1/FLT3/TCL1A/TLR6/PIK3R5/FGD2/ZEB2/CD74/IGF1/LRRK2/CD40LG/CSF1R/P2RX7/PDE6G/ADRB2/CXCR4/PIK3R6/TIAM1/IFNG/MDFIC	24
BP	GO:0002313	mature B cell differentiation involved in immune response	5/613	19/18670	0.000297672	0.00238795	0.00183675	DOCK10/ITM2A/GPR183/PLCG2/FCGR2B	5
BP	GO:0002726	positive regulation of T cell cytokine production	5/613	19/18670	0.000297672	0.00238795	0.00183675	SASH3/IL18R1/IL1R1/GATA3/NLRP3	5
BP	GO:0045063	T-helper 1 cell differentiation	5/613	19/18670	0.000297672	0.00238795	0.00183675	CCL19/CD80/SPN/IL18R1/JAK3	5
BP	GO:0033032	regulation of myeloid cell apoptotic process	6/613	29/18670	0.000304581	0.00242995	0.00186906	CCR5/PIK3CD/CCL5/FCER1G/MEF2C/BCL2	6
BP	GO:0035025	positive regulation of Rho protein signal transduction	6/613	29/18670	0.000304581	0.00242995	0.00186906	P2RY10/GPR174/GPR18/GPR65/P2RY8/GPR35	6
BP	GO:1902624	positive regulation of neutrophil migration	6/613	29/18670	0.000304581	0.00242995	0.00186906	CCR7/CCL19/NCKAP1L/CD74/C3AR1/IL1R1	6
BP	GO:0001767	establishment of lymphocyte polarity	4/613	11/18670	0.00031588	0.00247477	0.00190353	DOCK2/CCR7/CCL19/DOCK8	4
BP	GO:0002638	negative regulation of immunoglobulin production	4/613	11/18670	0.00031588	0.00247477	0.00190353	FCRL3/CD22/FOXP3/FCGR2B	4
BP	GO:0002836	positive regulation of response to tumor cell	4/613	11/18670	0.00031588	0.00247477	0.00190353	CD226/CRTAM/IL12B/CD274	4
BP	GO:0002839	positive regulation of immune response to tumor cell	4/613	11/18670	0.00031588	0.00247477	0.00190353	CD226/CRTAM/IL12B/CD274	4
BP	GO:0002887	negative regulation of myeloid leukocyte mediated immunity	4/613	11/18670	0.00031588	0.00247477	0.00190353	CCR2/CD84/FCGR2B/CD300A	4
BP	GO:0046007	negative regulation of activated T cell proliferation	4/613	11/18670	0.00031588	0.00247477	0.00190353	PDCD1LG2/FOXP3/CD274/BTN2A2	4
BP	GO:0070189	kynurenine metabolic process	4/613	11/18670	0.00031588	0.00247477	0.00190353	KMO/IDO1/KYNU/IDO2	4
BP	GO:0070757	interleukin-35-mediated signaling pathway	4/613	11/18670	0.00031588	0.00247477	0.00190353	STAT4/EBI3/STAT1/IL6ST	4
BP	GO:0098883	synapse pruning	4/613	11/18670	0.00031588	0.00247477	0.00190353	C1QA/C1QB/C3/C1QC	4
BP	GO:1903977	positive regulation of glial cell migration	4/613	11/18670	0.00031588	0.00247477	0.00190353	CCR2/P2RY12/CSF1/TIAM1	4
BP	GO:0002262	myeloid cell homeostasis	14/613	147/18670	0.000351628	0.0027499	0.00211515	IKZF1/HCLS1/NCKAP1L/CCR2/PIK3CD/FCER1G/STAT1/FOXP3/GATA3/ETS1/PDE4B/MAFB/SPI1/JAK3	14
BP	GO:0043406	positive regulation of MAP kinase activity	20/613	258/18670	0.000354466	0.00276712	0.0021284	PTPRC/MAP4K1/PIK3CG/CCL19/RASGRP1/FLT3/TLR6/PIK3R5/FGD2/ZEB2/CD74/IGF1/LRRK2/CD40LG/P2RX7/PDE6G/CXCR4/PIK3R6/TIAM1/MDFIC	20
BP	GO:0033630	positive regulation of cell adhesion mediated by integrin	5/613	20/18670	0.00038624	0.00298838	0.00229859	CXCL13/CD3E/NCKAP1L/P2RY12/CCL5	5
BP	GO:0035458	cellular response to interferon-beta	5/613	20/18670	0.00038624	0.00298838	0.00229859	PYHIN1/MNDA/AIM2/STAT1/IFI16	5
BP	GO:0050860	negative regulation of T cell receptor signaling pathway	5/613	20/18670	0.00038624	0.00298838	0.00229859	UBASH3A/PTPN22/GBP1/LILRB4/BTN2A2	5
BP	GO:1900017	positive regulation of cytokine production involved in inflammatory response	5/613	20/18670	0.00038624	0.00298838	0.00229859	GBP5/TLR6/CLEC7A/CD6/GPSM3	5
BP	GO:1905523	positive regulation of macrophage migration	5/613	20/18670	0.00038624	0.00298838	0.00229859	P2RY12/CMKLR1/CCL5/C3AR1/CSF1	5
BP	GO:0007599	hemostasis	24/613	341/18670	0.000402402	0.00310352	0.00238715	PRKCB/PIK3CG/LCP2/P2RY12/PIK3R5/PLEK/WAS/GNG2/FLI1/ITPR1/DOCK8/PLCG2/CD40LG/FCER1G/MMRN1/P2RX7/SELP/GATA3/PRKAR2B/TREML1/PIK3R6/VAV1/CD36/GP1BA	24
BP	GO:0045620	negative regulation of lymphocyte differentiation	8/613	55/18670	0.000402545	0.00310352	0.00238715	FGL2/CTLA4/TBX21/CD74/FOXP3/LAG3/JAK3/SFRP1	8
BP	GO:0007265	Ras protein signal transduction	29/613	448/18670	0.000425755	0.00327666	0.00252032	P2RY10/RHOH/GPR174/RASGRP1/GPR18/AIF1/ARHGEF6/WAS/GPR65/RAB39B/FGD2/GRAP2/P2RY8/CYTH4/RASAL3/IGF1/RASGRP3/DOK2/DOK3/RASGRP2/PECAM1/CSF1/HEG1/RAB8B/TIAM1/RAB33A/VAV1/GPR35/RTKN	29
BP	GO:0008360	regulation of cell shape	14/613	150/18670	0.000432215	0.00332051	0.00255405	ARHGAP15/RHOH/FGD2/LST1/PLXNC1/FMNL1/CSF1R/FGR/HCK/ITGB2/CCL13/S100B/PLEKHO1/PALMD	14
BP	GO:0002888	positive regulation of myeloid leukocyte mediated immunity	6/613	31/18670	0.0004465	0.00342422	0.00263382	BTK/FCER1G/FGR/C3/ITGB2/PTAFR	6
BP	GO:0045429	positive regulation of nitric oxide biosynthetic process	7/613	43/18670	0.000458011	0.00349045	0.00268477	AIF1/KLRK1/TLR6/CLEC7A/ITGB2/CD36/IFNG	7
BP	GO:1904646	cellular response to amyloid-beta	7/613	43/18670	0.000458011	0.00349045	0.00268477	TLR6/ITGA4/VCAM1/IGF1/ADRB2/FCGR2B/CD36	7
BP	GO:0006568	tryptophan metabolic process	4/613	12/18670	0.000461547	0.00349045	0.00268477	KMO/IDO1/KYNU/IDO2	4
BP	GO:0016045	detection of bacterium	4/613	12/18670	0.000461547	0.00349045	0.00268477	TLR6/TLR1/NLRC4/CD1D	4
BP	GO:0045416	positive regulation of interleukin-8 biosynthetic process	4/613	12/18670	0.000461547	0.00349045	0.00268477	TLR7/TLR8/CLEC7A/CD74	4
BP	GO:0048302	regulation of isotype switching to IgG isotypes	4/613	12/18670	0.000461547	0.00349045	0.00268477	PTPRC/CD28/TBX21/FOXP3	4
BP	GO:0051132	NK T cell activation	4/613	12/18670	0.000461547	0.00349045	0.00268477	RASAL3/IL12B/IL6R/CD300A	4
BP	GO:1905522	negative regulation of macrophage migration	4/613	12/18670	0.000461547	0.00349045	0.00268477	STAP1/CD200R1/SLAMF8/CD200	4
BP	GO:0051896	regulation of protein kinase B signaling	19/613	244/18670	0.000466694	0.00352326	0.00271	CD28/TRAT1/HCLS1/PIK3CG/CCR7/ICOS/CCL19/PIK3CD/CD19/ESR1/CD80/P2RY12/PIK3R5/CD86/GATA3/BANK1/BTN2A2/VAV1/FGFR4	19
BP	GO:1901222	regulation of NIK/NF-kappaB signaling	12/613	117/18670	0.00046774	0.00352504	0.00271137	CD27/CCL19/NLRC3/TLR7/TLR6/PTPN22/RASSF2/HAVCR2/IL12B/IL18R1/TNFSF14/NLRP3	12
BP	GO:0072593	reactive oxygen species metabolic process	21/613	284/18670	0.000478907	0.00360297	0.00277131	ABCD2/AIF1/KLRK1/CYBB/TLR6/NCF1C/NCF1/CLEC7A/NCF1B/LRRK2/P2RX7/ITGB2/IL10/NCF2/VAV1/CD36/IFNG/CYP1B1/BCL2/CFLAR/ROMO1	21
BP	GO:0032674	regulation of interleukin-5 production	5/613	21/18670	0.00049334	0.00369242	0.00284012	FOXP3/GATA3/IL5RA/NLRP3/IL1RL1	5
BP	GO:1901739	regulation of myoblast fusion	5/613	21/18670	0.00049334	0.00369242	0.00284012	CD53/CXCL9/TNFSF14/CXCL10/CFLAR	5
BP	GO:2000316	regulation of T-helper 17 type immune response	5/613	21/18670	0.00049334	0.00369242	0.00284012	TBX21/IL12B/IL12RB1/FOXP3/NLRP3	5
BP	GO:0060760	positive regulation of response to cytokine stimulus	8/613	57/18670	0.000515816	0.00385402	0.00296442	CD74/CD300LF/TXK/IL1R1/CSF1/CXCR4/PARP9/PARP14	8
BP	GO:0051090	regulation of DNA-binding transcription factor activity	28/613	432/18670	0.000521172	0.00388737	0.00299007	HCLS1/PRKCB/BTK/EOMES/NLRC3/ESR1/TLR6/CMKLR1/HAVCR2/IL18RAP/NLRC4/TRIM22/AIM2/CD40LG/IL18R1/FOXP3/ADORA3/HCK/ITGB2/IL10/CD200/NFAM1/SGK1/SP100/NLRP3/CD36/CYP1B1/CFLAR	28
BP	GO:0030225	macrophage differentiation	7/613	44/18670	0.000529444	0.0039356	0.00302716	HCLS1/GAB3/CD4/CSF1R/CSF1/C1QC/SPI1	7
BP	GO:1904407	positive regulation of nitric oxide metabolic process	7/613	44/18670	0.000529444	0.0039356	0.00302716	AIF1/KLRK1/TLR6/CLEC7A/ITGB2/CD36/IFNG	7
BP	GO:0032814	regulation of natural killer cell activation	6/613	32/18670	0.000534447	0.00395927	0.00304537	RASGRP1/PTPN22/HAVCR2/IL12B/PRDM1/IL6R	6
BP	GO:0043552	positive regulation of phosphatidylinositol 3-kinase activity	6/613	32/18670	0.000534447	0.00395927	0.00304537	CCR7/CCL19/FLT3/CD19/P2RY12/FGR	6
BP	GO:0060759	regulation of response to cytokine stimulus	16/613	190/18670	0.000550785	0.00407337	0.00313314	PTPRC/STAP1/LIFR/CD74/CCL5/CD300LF/STAT1/TXK/IL1R1/CSF1/CXCR4/SAMHD1/PARP9/PARP14/BIRC3/IFNG	16
BP	GO:0032874	positive regulation of stress-activated MAPK cascade	15/613	172/18670	0.000563923	0.00416347	0.00320244	SLAMF1/MAP4K1/CCR7/CD27/CCL19/RASGRP1/TLR6/RASSF2/NCF1/FGD2/ZEB2/CD40LG/FCGR2B/TIAM1/MDFIC	15
BP	GO:0070304	positive regulation of stress-activated protein kinase signaling cascade	15/613	173/18670	0.000599233	0.00441668	0.0033972	SLAMF1/MAP4K1/CCR7/CD27/CCL19/RASGRP1/TLR6/RASSF2/NCF1/FGD2/ZEB2/CD40LG/FCGR2B/TIAM1/MDFIC	15
BP	GO:1903707	negative regulation of hemopoiesis	14/613	155/18670	0.000601507	0.00442596	0.00340434	GPR171/FGL2/CTLA4/TBX21/LILRB1/CD74/LILRB4/FOXP3/LAG3/FCGR2B/C1QC/MAFB/JAK3/SFRP1	14
BP	GO:0045581	negative regulation of T cell differentiation	7/613	45/18670	0.000609466	0.00447147	0.00343934	FGL2/CTLA4/TBX21/CD74/FOXP3/LAG3/JAK3	7
BP	GO:0032088	negative regulation of NF-kappaB transcription factor activity	10/613	88/18670	0.000610772	0.00447147	0.00343934	NLRC3/CMKLR1/HAVCR2/AIM2/FOXP3/ADORA3/IL10/CD200/NLRP3/CYP1B1	10
BP	GO:0043506	regulation of JUN kinase activity	10/613	88/18670	0.000610772	0.00447147	0.00343934	MAP4K1/CCL19/TLR6/PTPN22/FGD2/ZEB2/CD40LG/TIAM1/SFRP1/MDFIC	10
BP	GO:0006925	inflammatory cell apoptotic process	5/613	22/18670	0.000621328	0.00451084	0.00346963	CCR5/PIK3CD/FASLG/CCL5/MEF2C	5
BP	GO:0019883	antigen processing and presentation of endogenous antigen	5/613	22/18670	0.000621328	0.00451084	0.00346963	CD1C/CD1E/CD74/CD1D/CD1B	5
BP	GO:0031342	negative regulation of cell killing	5/613	22/18670	0.000621328	0.00451084	0.00346963	PTPRC/IL7R/HAVCR2/LILRB1/FCGR2B	5
BP	GO:0032634	interleukin-5 production	5/613	22/18670	0.000621328	0.00451084	0.00346963	FOXP3/GATA3/IL5RA/NLRP3/IL1RL1	5
BP	GO:0048305	immunoglobulin secretion	5/613	22/18670	0.000621328	0.00451084	0.00346963	LAX1/CD22/TNFSF13B/CD40LG/POU2F2	5
BP	GO:0009988	cell-cell recognition	9/613	73/18670	0.000623766	0.004521	0.00347744	DOCK2/CCR7/CCL19/HAVCR2/HVCN1/CD6/DOCK8/CD209/FOLR2	9
BP	GO:0046718	viral entry into host cell	12/613	121/18670	0.000634507	0.00458162	0.00352407	SLAMF1/CCR5/CR1/CD4/CD80/CD86/CR2/CD74/CD209/MRC1/CXCR4/SELPLG	12
BP	GO:0033028	myeloid cell apoptotic process	6/613	33/18670	0.000635284	0.00458162	0.00352407	CCR5/PIK3CD/CCL5/FCER1G/MEF2C/BCL2	6
BP	GO:0050718	positive regulation of interleukin-1 beta secretion	6/613	33/18670	0.000635284	0.00458162	0.00352407	CCL19/TLR8/AIM2/P2RX7/NLRP1/NLRP3	6
BP	GO:0002679	respiratory burst involved in defense response	4/613	13/18670	0.00064943	0.00461488	0.00354965	PIK3CG/PIK3CD/SLAMF8/HCK	4
BP	GO:0033623	regulation of integrin activation	4/613	13/18670	0.00064943	0.00461488	0.00354965	CXCL13/P2RY12/PLEK/SELP	4
BP	GO:0043301	negative regulation of leukocyte degranulation	4/613	13/18670	0.00064943	0.00461488	0.00354965	CCR2/CD84/FCGR2B/CD300A	4
BP	GO:0045006	DNA deamination	4/613	13/18670	0.00064943	0.00461488	0.00354965	APOBEC3G/AICDA/APOBEC3H/EXOSC5	4
BP	GO:0048291	isotype switching to IgG isotypes	4/613	13/18670	0.00064943	0.00461488	0.00354965	PTPRC/CD28/TBX21/FOXP3	4
BP	GO:0060100	positive regulation of phagocytosis, engulfment	4/613	13/18670	0.00064943	0.00461488	0.00354965	STAP1/NCKAP1L/C3/CD36	4
BP	GO:0072672	neutrophil extravasation	4/613	13/18670	0.00064943	0.00461488	0.00354965	PIK3CG/PIK3CD/IL1R1/PECAM1	4
BP	GO:1902713	regulation of interferon-gamma secretion	4/613	13/18670	0.00064943	0.00461488	0.00354965	CD2/RASGRP1/PTPN22/CD244	4
BP	GO:1905155	positive regulation of membrane invagination	4/613	13/18670	0.00064943	0.00461488	0.00354965	STAP1/NCKAP1L/C3/CD36	4
BP	GO:1903409	reactive oxygen species biosynthetic process	12/613	122/18670	0.000683212	0.00484702	0.00372821	ABCD2/AIF1/KLRK1/CYBB/TLR6/CLEC7A/ITGB2/IL10/CD36/IFNG/CYP1B1/CFLAR	12
BP	GO:0032418	lysosome localization	9/613	74/18670	0.00068985	0.00488616	0.00375831	BTK/PIK3CG/RASGRP1/PIK3CD/CD84/FCER1G/FGR/CD300A/LAT2	9
BP	GO:0050706	regulation of interleukin-1 beta secretion	7/613	46/18670	0.000698793	0.00494147	0.00380085	CCR7/CCL19/TLR8/AIM2/P2RX7/NLRP1/NLRP3	7
BP	GO:0032660	regulation of interleukin-17 production	6/613	34/18670	0.000750258	0.0052968	0.00407417	LY9/NCKAP1L/SLAMF6/IL12B/FOXP3/IFNG	6
BP	GO:0007596	blood coagulation	23/613	336/18670	0.000771712	0.00543731	0.00418224	PRKCB/PIK3CG/LCP2/P2RY12/PIK3R5/PLEK/WAS/GNG2/ITPR1/DOCK8/PLCG2/CD40LG/FCER1G/MMRN1/P2RX7/SELP/GATA3/PRKAR2B/TREML1/PIK3R6/VAV1/CD36/GP1BA	23
BP	GO:0002347	response to tumor cell	5/613	23/18670	0.000772657	0.00543731	0.00418224	CD226/CRTAM/HAVCR2/IL12B/CD274	5
BP	GO:0002204	somatic recombination of immunoglobulin genes involved in immune response	7/613	47/18670	0.000798178	0.00558981	0.00429954	PTPRC/CD28/TBX21/CD40LG/FOXP3/AICDA/IL10	7
BP	GO:0002208	somatic diversification of immunoglobulins involved in immune response	7/613	47/18670	0.000798178	0.00558981	0.00429954	PTPRC/CD28/TBX21/CD40LG/FOXP3/AICDA/IL10	7
BP	GO:0045190	isotype switching	7/613	47/18670	0.000798178	0.00558981	0.00429954	PTPRC/CD28/TBX21/CD40LG/FOXP3/AICDA/IL10	7
BP	GO:0043122	regulation of I-kappaB kinase/NF-kappaB signaling	18/613	237/18670	0.000871036	0.00609026	0.00468447	PRKCB/RHOH/CCR7/CCL19/NLRC3/ESR1/TLR6/CD4/FASLG/CD74/TRIM22/STAT1/S100B/APOL3/CLEC6A/CD36/BIRC3/CFLAR	18
BP	GO:0045346	regulation of MHC class II biosynthetic process	4/613	14/18670	0.000885706	0.00616316	0.00474055	CIITA/IL10/SPI1/IFNG	4
BP	GO:0046629	gamma-delta T cell activation	4/613	14/18670	0.000885706	0.00616316	0.00474055	PTPRC/NCKAP1L/GPR18/LILRB1	4
BP	GO:0070234	positive regulation of T cell apoptotic process	4/613	14/18670	0.000885706	0.00616316	0.00474055	PDCD1/CCL5/IDO1/CD274	4
BP	GO:0072604	interleukin-6 secretion	7/613	48/18670	0.000908399	0.00631098	0.00485425	AIF1/PTPN22/TLR8/CD200R1/CD200/BANK1/SYT11	7
BP	GO:0006809	nitric oxide biosynthetic process	9/613	77/18670	0.000923136	0.00640315	0.00492514	AIF1/KLRK1/TLR6/CLEC7A/ITGB2/IL10/CD36/IFNG/CYP1B1	9
BP	GO:0031579	membrane raft organization	5/613	24/18670	0.000949872	0.0065469	0.00503571	PTPRC/DOCK2/CD2/MAL/RFTN1	5
BP	GO:0034162	toll-like receptor 9 signaling pathway	5/613	24/18670	0.000949872	0.0065469	0.00503571	FCRL3/TLR7/TLR8/HAVCR2/LILRA4	5
BP	GO:0042104	positive regulation of activated T cell proliferation	5/613	24/18670	0.000949872	0.0065469	0.00503571	IL2RA/IL12B/IGF1/IL12RB1/IL6R	5
BP	GO:0090023	positive regulation of neutrophil chemotaxis	5/613	24/18670	0.000949872	0.0065469	0.00503571	CCR7/CCL19/NCKAP1L/CD74/C3AR1	5
BP	GO:0050817	coagulation	23/613	342/18670	0.000979335	0.00673931	0.00518371	PRKCB/PIK3CG/LCP2/P2RY12/PIK3R5/PLEK/WAS/GNG2/ITPR1/DOCK8/PLCG2/CD40LG/FCER1G/MMRN1/P2RX7/SELP/GATA3/PRKAR2B/TREML1/PIK3R6/VAV1/CD36/GP1BA	23
BP	GO:0030224	monocyte differentiation	6/613	36/18670	0.00102785	0.00702323	0.00540209	CD4/CD74/CSF1R/CSF1/MEF2C/IFI16	6
BP	GO:0071392	cellular response to estradiol stimulus	6/613	36/18670	0.00102785	0.00702323	0.00540209	ESR1/IL10/CRHBP/SFRP1/CFLAR/ZNF703	6
BP	GO:0090218	positive regulation of lipid kinase activity	6/613	36/18670	0.00102785	0.00702323	0.00540209	CCR7/CCL19/FLT3/CD19/P2RY12/FGR	6
BP	GO:1903131	mononuclear cell differentiation	6/613	36/18670	0.00102785	0.00702323	0.00540209	CD4/CD74/CSF1R/CSF1/MEF2C/IFI16	6
BP	GO:0002686	negative regulation of leukocyte migration	7/613	49/18670	0.00103027	0.00702323	0.00540209	STAP1/GPR18/KLRK1/CD200R1/SLAMF8/CD200/CD300A	7
BP	GO:0032757	positive regulation of interleukin-8 production	7/613	49/18670	0.00103027	0.00702323	0.00540209	CD2/TLR7/TLR8/CLEC7A/TLR1/CD74/CD244	7
BP	GO:0016445	somatic diversification of immunoglobulins	8/613	64/18670	0.00113049	0.00769441	0.00591835	PTPRC/CD28/TBX21/CD40LG/FOXP3/AICDA/IL10/SAMHD1	8
BP	GO:0060330	regulation of response to interferon-gamma	5/613	25/18670	0.0011556	0.00781642	0.00601219	STAT1/TXK/PARP9/PARP14/IFNG	5
BP	GO:0060334	regulation of interferon-gamma-mediated signaling pathway	5/613	25/18670	0.0011556	0.00781642	0.00601219	STAT1/TXK/PARP9/PARP14/IFNG	5
BP	GO:0072677	eosinophil migration	5/613	25/18670	0.0011556	0.00781642	0.00601219	CCL5/CCL22/CCL13/CD300A/CCL4	5
BP	GO:2000482	regulation of interleukin-8 secretion	5/613	25/18670	0.0011556	0.00781642	0.00601219	CD2/TLR6/PTPN22/TLR1/CD244	5
BP	GO:0010759	positive regulation of macrophage chemotaxis	4/613	15/18670	0.00117661	0.00789721	0.00607434	CMKLR1/CCL5/C3AR1/CSF1	4
BP	GO:0032645	regulation of granulocyte macrophage colony-stimulating factor production	4/613	15/18670	0.00117661	0.00789721	0.00607434	RASGRP1/CD84/CD80/IL12B	4
BP	GO:0042976	activation of Janus kinase activity	4/613	15/18670	0.00117661	0.00789721	0.00607434	IL12B/CCL5/IL6R/CD300A	4
BP	GO:0045342	MHC class II biosynthetic process	4/613	15/18670	0.00117661	0.00789721	0.00607434	CIITA/IL10/SPI1/IFNG	4
BP	GO:0051770	positive regulation of nitric-oxide synthase biosynthetic process	4/613	15/18670	0.00117661	0.00789721	0.00607434	FCER2/LRRK2/STAT1/IFNG	4
BP	GO:0051092	positive regulation of NF-kappaB transcription factor activity	13/613	149/18670	0.00128201	0.00859146	0.00660833	PRKCB/BTK/TLR6/IL18RAP/NLRC4/TRIM22/AIM2/CD40LG/IL18R1/ITGB2/NLRP3/CD36/CFLAR	13
BP	GO:0046636	negative regulation of alpha-beta T cell activation	6/613	38/18670	0.00137817	0.00919344	0.00707136	TBX21/LILRB1/FOXP3/CD274/JAK3/CD300A	6
BP	GO:0048246	macrophage chemotaxis	6/613	38/18670	0.00137817	0.00919344	0.00707136	STAP1/CMKLR1/SLAMF8/CCL5/C3AR1/CSF1	6
BP	GO:0050716	positive regulation of interleukin-1 secretion	6/613	38/18670	0.00137817	0.00919344	0.00707136	CCL19/TLR8/AIM2/P2RX7/NLRP1/NLRP3	6
BP	GO:0045428	regulation of nitric oxide biosynthetic process	8/613	66/18670	0.0013854	0.00922755	0.0070976	AIF1/KLRK1/TLR6/CLEC7A/ITGB2/IL10/CD36/IFNG	8
BP	GO:0071624	positive regulation of granulocyte chemotaxis	5/613	26/18670	0.00139252	0.00926078	0.00712316	CCR7/CCL19/NCKAP1L/CD74/C3AR1	5
BP	GO:0043902	positive regulation of multi-organism process	15/613	188/18670	0.00140147	0.00930609	0.00715801	CD28/CD180/LY86/CD4/FCER2/CLEC7A/HAVCR2/LY96/CD74/CCL5/CSF1R/DDX60/PTAFR/IFNG/MDFIC	15
BP	GO:0030449	regulation of complement activation	11/613	115/18670	0.00141869	0.00940612	0.00723495	CR1/CD19/CR2/C1QA/C3AR1/CFH/C1QB/C3/C1QC/CFP/CR1L	11
BP	GO:0046209	nitric oxide metabolic process	9/613	82/18670	0.00145122	0.00960716	0.00738959	AIF1/KLRK1/TLR6/CLEC7A/ITGB2/IL10/CD36/IFNG/CYP1B1	9
BP	GO:0016447	somatic recombination of immunoglobulin gene segments	7/613	52/18670	0.00147428	0.00973023	0.00748425	PTPRC/CD28/TBX21/CD40LG/FOXP3/AICDA/IL10	7
BP	GO:0031529	ruffle organization	7/613	52/18670	0.00147428	0.00973023	0.00748425	STAP1/CCR7/AIF1/P2RY12/PLEK/CSF1R/EVL	7
BP	GO:2000257	regulation of protein activation cascade	11/613	116/18670	0.00152202	0.00999628	0.00768889	CR1/CD19/CR2/C1QA/C3AR1/CFH/C1QB/C3/C1QC/CFP/CR1L	11
BP	GO:0002475	antigen processing and presentation via MHC class Ib	4/613	16/18670	0.00152836	0.00999628	0.00768889	CD1C/CD1E/CD1D/CD1B	4
BP	GO:0006957	complement activation, alternative pathway	4/613	16/18670	0.00152836	0.00999628	0.00768889	CR1/CFH/C3/CFP	4
BP	GO:0032604	granulocyte macrophage colony-stimulating factor production	4/613	16/18670	0.00152836	0.00999628	0.00768889	RASGRP1/CD84/CD80/IL12B	4
BP	GO:0033033	negative regulation of myeloid cell apoptotic process	4/613	16/18670	0.00152836	0.00999628	0.00768889	CCR5/CCL5/FCER1G/BCL2	4
BP	GO:0033631	cell-cell adhesion mediated by integrin	4/613	16/18670	0.00152836	0.00999628	0.00768889	CXCL13/CD3E/ITGA4/CCL5	4
BP	GO:0001505	regulation of neurotransmitter levels	23/613	354/18670	0.00154264	0.0100746	0.00774912	PRKCB/AIF1/KLRK1/STX11/TLR6/KMO/CLEC7A/DPYD/LRRK2/P2RX7/KCNJ10/MEF2C/ITGB2/IL10/MCTP1/CNR1/HDC/SYT11/MOXD1/SLC1A3/CD36/IFNG/CYP1B1	23
BP	GO:0030260	entry into host cell	12/613	134/18670	0.00155584	0.0101002	0.00776881	SLAMF1/CCR5/CR1/CD4/CD80/CD86/CR2/CD74/CD209/MRC1/CXCR4/SELPLG	12
BP	GO:0044409	entry into host	12/613	134/18670	0.00155584	0.0101002	0.00776881	SLAMF1/CCR5/CR1/CD4/CD80/CD86/CR2/CD74/CD209/MRC1/CXCR4/SELPLG	12
BP	GO:0051806	entry into cell of other organism involved in symbiotic interaction	12/613	134/18670	0.00155584	0.0101002	0.00776881	SLAMF1/CCR5/CR1/CD4/CD80/CD86/CR2/CD74/CD209/MRC1/CXCR4/SELPLG	12
BP	GO:0051828	entry into other organism involved in symbiotic interaction	12/613	134/18670	0.00155584	0.0101002	0.00776881	SLAMF1/CCR5/CR1/CD4/CD80/CD86/CR2/CD74/CD209/MRC1/CXCR4/SELPLG	12
BP	GO:0042133	neurotransmitter metabolic process	13/613	153/18670	0.00163026	0.0105676	0.00812832	AIF1/KLRK1/TLR6/CLEC7A/DPYD/ITGB2/IL10/HDC/MOXD1/SLC1A3/CD36/IFNG/CYP1B1	13
BP	GO:0050704	regulation of interleukin-1 secretion	7/613	53/18670	0.00165139	0.0106728	0.00820925	CCR7/CCL19/TLR8/AIM2/P2RX7/NLRP1/NLRP3	7
BP	GO:0050732	negative regulation of peptidyl-tyrosine phosphorylation	7/613	53/18670	0.00165139	0.0106728	0.00820925	PTPRC/SAMSN1/CD300A/PARP14/SH3BP5/SFRP1/CBLC	7
BP	GO:0031532	actin cytoskeleton reorganization	10/613	101/18670	0.00177942	0.0114662	0.00881953	HCLS1/STAP1/PLEK/GPR65/PARVG/GMFG/CSF1R/CASS4/HCK/S1PR1	10
BP	GO:1903426	regulation of reactive oxygen species biosynthetic process	10/613	101/18670	0.00177942	0.0114662	0.00881953	ABCD2/AIF1/KLRK1/TLR6/CLEC7A/ITGB2/IL10/CD36/IFNG/CFLAR	10
BP	GO:0019835	cytolysis	6/613	40/18670	0.00181288	0.0116645	0.00897206	GZMA/LILRB1/GZMM/P2RX7/GZMH/ROMO1	6
BP	GO:1904645	response to amyloid-beta	7/613	54/18670	0.00184462	0.0118468	0.00911225	TLR6/ITGA4/VCAM1/IGF1/ADRB2/FCGR2B/CD36	7
BP	GO:0006898	receptor-mediated endocytosis	21/613	316/18670	0.00184664	0.0118468	0.00911225	CCL19/ITGA4/CLEC9A/LILRB1/PLCG2/FCER1G/ADRB2/MRC1/CD163/C3/FCGR2B/ITGB2/FOLR2/SYT11/FCGR1B/CD36/COLEC12/CALCRL/FCGR1A/MSR1/RSPO1	21
BP	GO:2001057	reactive nitrogen species metabolic process	9/613	85/18670	0.00186979	0.0119776	0.00921291	AIF1/KLRK1/TLR6/CLEC7A/ITGB2/IL10/CD36/IFNG/CYP1B1	9
BP	GO:0010522	regulation of calcium ion transport into cytosol	10/613	102/18670	0.00191626	0.0122573	0.00942803	CD19/CD4/CLIC2/CXCL9/P2RX7/MYO5A/ANK2/CXCL10/SLC8A1/BCL2	10
BP	GO:0002693	positive regulation of cellular extravasation	4/613	17/18670	0.00194715	0.0123822	0.00952405	CCR2/ITGA4/IL1R1/PTAFR	4
BP	GO:0006586	indolalkylamine metabolic process	4/613	17/18670	0.00194715	0.0123822	0.00952405	KMO/IDO1/KYNU/IDO2	4
BP	GO:0048535	lymph node development	4/613	17/18670	0.00194715	0.0123822	0.00952405	CXCR5/LTA/LTB/IL7R	4
BP	GO:0051709	regulation of killing of cells of other organism	4/613	17/18670	0.00194715	0.0123822	0.00952405	FCER2/CLEC7A/P2RX7/IFNG	4
BP	GO:0009074	aromatic amino acid family catabolic process	5/613	28/18670	0.00197099	0.012461	0.00958471	KMO/IDO1/KYNU/HDC/IDO2	5
BP	GO:0035456	response to interferon-beta	5/613	28/18670	0.00197099	0.012461	0.00958471	PYHIN1/MNDA/AIM2/STAT1/IFI16	5
BP	GO:0045408	regulation of interleukin-6 biosynthetic process	5/613	28/18670	0.00197099	0.012461	0.00958471	TLR6/CLEC7A/TLR1/CD74/PTAFR	5
BP	GO:1904994	regulation of leukocyte adhesion to vascular endothelial cell	5/613	28/18670	0.00197099	0.012461	0.00958471	CCR2/ITGA4/ITGB2/ETS1/PTAFR	5
BP	GO:0007229	integrin-mediated signaling pathway	10/613	103/18670	0.00206147	0.0129843	0.00998717	ITGAL/ITGA4/PLEK/FCER1G/FGR/HCK/ITGB2/PRAM1/VAV1/ITGAX	10
BP	GO:0007520	myoblast fusion	6/613	41/18670	0.00206568	0.0129843	0.00998717	CD53/CXCL9/TNFSF14/CXCL10/PLEKHO1/CFLAR	6
BP	GO:0034122	negative regulation of toll-like receptor signaling pathway	6/613	41/18670	0.00206568	0.0129843	0.00998717	IRF4/TLR6/LY96/LILRA4/CD300LF/CD300A	6
BP	GO:0150077	regulation of neuroinflammatory response	6/613	41/18670	0.00206568	0.0129843	0.00998717	PTPRC/STAP1/CD200R1/IGF1/LRRK2/CD200	6
BP	GO:0032872	regulation of stress-activated MAPK cascade	17/613	237/18670	0.0022089	0.0138645	0.0106642	SLAMF1/MAP4K1/CCR7/CD27/CCL19/RASGRP1/TLR6/PTPN22/RASSF2/NCF1/FGD2/ZEB2/CD40LG/FCGR2B/TIAM1/SFRP1/MDFIC	17
BP	GO:0042226	interleukin-6 biosynthetic process	5/613	29/18670	0.00231816	0.0144877	0.0111436	TLR6/CLEC7A/TLR1/CD74/PTAFR	5
BP	GO:0060142	regulation of syncytium formation by plasma membrane fusion	5/613	29/18670	0.00231816	0.0144877	0.0111436	CD53/CXCL9/TNFSF14/CXCL10/CFLAR	5
BP	GO:0072606	interleukin-8 secretion	5/613	29/18670	0.00231816	0.0144877	0.0111436	CD2/TLR6/PTPN22/TLR1/CD244	5
BP	GO:0010559	regulation of glycoprotein biosynthetic process	6/613	42/18670	0.00234421	0.0146295	0.0112526	CCR7/CCL19/ITM2A/IGF1/JAK3/BCL2	6
BP	GO:0061097	regulation of protein tyrosine kinase activity	9/613	88/18670	0.00237966	0.0148083	0.0113902	PTPRC/STAP1/NCF1/CCL5/CSF1R/CASS4/SH3BP5/FCGR1A/CBLC	9
BP	GO:1903725	regulation of phospholipid metabolic process	9/613	88/18670	0.00237966	0.0148083	0.0113902	CCR7/CCL19/FLT3/CD19/SLA2/P2RY12/PIK3R5/FGR/PIK3R6	9
BP	GO:0070302	regulation of stress-activated protein kinase signaling cascade	17/613	239/18670	0.0024118	0.0149869	0.0115275	SLAMF1/MAP4K1/CCR7/CD27/CCL19/RASGRP1/TLR6/PTPN22/RASSF2/NCF1/FGD2/ZEB2/CD40LG/FCGR2B/TIAM1/SFRP1/MDFIC	17
BP	GO:1903305	regulation of regulated secretory pathway	13/613	160/18670	0.00242695	0.0150596	0.0115834	PRKCB/CCR2/CD84/LRRK2/FCER1G/FGR/FCGR2B/ITGB2/CNR1/PRAM1/SYT11/PTAFR/CD300A	13
BP	GO:0150079	negative regulation of neuroinflammatory response	4/613	18/18670	0.00243908	0.0151133	0.0116247	PTPRC/CD200R1/IGF1/CD200	4
BP	GO:1903428	positive regulation of reactive oxygen species biosynthetic process	7/613	57/18670	0.00253074	0.0156589	0.0120445	AIF1/KLRK1/TLR6/CLEC7A/ITGB2/CD36/IFNG	7
BP	GO:0051091	positive regulation of DNA-binding transcription factor activity	18/613	261/18670	0.00255354	0.0157776	0.0121357	HCLS1/PRKCB/BTK/ESR1/TLR6/IL18RAP/NLRC4/TRIM22/AIM2/CD40LG/IL18R1/ITGB2/IL10/CD200/NFAM1/NLRP3/CD36/CFLAR	18
BP	GO:0030866	cortical actin cytoskeleton organization	6/613	43/18670	0.00265008	0.0163278	0.0125589	NCKAP1L/WIPF1/PLEK/WAS/FMNL1/RTKN	6
BP	GO:0050850	positive regulation of calcium-mediated signaling	6/613	43/18670	0.00265008	0.0163278	0.0125589	TRAT1/CD3E/CD4/ZAP70/IGF1/CCL4	6
BP	GO:0006801	superoxide metabolic process	8/613	73/18670	0.00265512	0.0163358	0.0125651	CYBB/NCF1C/NCF1/CLEC7A/NCF1B/ITGB2/NCF2/CD36	8
BP	GO:0048147	negative regulation of fibroblast proliferation	5/613	30/18670	0.00270774	0.0165659	0.0127421	LTA/NLRC3/CD300A/TP53INP1/SFRP1	5
BP	GO:0048873	homeostasis of number of cells within a tissue	5/613	30/18670	0.00270774	0.0165659	0.0127421	SASH3/CCR2/P2RX7/CSF1/BCL2	5
BP	GO:0050690	regulation of defense response to virus by virus	5/613	30/18670	0.00270774	0.0165659	0.0127421	CD28/DOCK2/CD247/CD4/HCK	5
BP	GO:0090022	regulation of neutrophil chemotaxis	5/613	30/18670	0.00270774	0.0165659	0.0127421	CCR7/CCL19/NCKAP1L/CD74/C3AR1	5
BP	GO:0046677	response to antibiotic	21/613	327/18670	0.00277956	0.0169814	0.0130617	CD27/CCR4/CYBB/VCAM1/IL18RAP/LRRK2/CIITA/STAT1/MEF2C/IL10/GATA3/CNR1/ETS1/SPI1/SLC1A3/SLC8A1/CRHBP/TP53INP1/CYP1B1/BCL2/CLDN3	21
BP	GO:0019058	viral life cycle	21/613	328/18670	0.00288119	0.0175777	0.0135203	CD28/SLAMF1/CCR5/CR1/CXCR6/CD4/CD80/CD86/CR2/APOBEC3G/CD74/CCL5/CD209/AICDA/MRC1/APOBEC3H/LAMP3/CXCR4/IFI16/SELPLG/BCL2	21
BP	GO:0014015	positive regulation of gliogenesis	8/613	74/18670	0.00289334	0.0176025	0.0135394	CCR2/LTA/P2RY12/CSF1/ASPA/CXCR4/TIAM1/IL6ST	8
BP	GO:0043507	positive regulation of JUN kinase activity	8/613	74/18670	0.00289334	0.0176025	0.0135394	MAP4K1/CCL19/TLR6/FGD2/ZEB2/CD40LG/TIAM1/MDFIC	8
BP	GO:0032479	regulation of type I interferon production	11/613	126/18670	0.00293534	0.0178275	0.0137124	NLRC3/TLR7/PTPN22/TLR8/HAVCR2/LILRB1/LILRA4/PLCG2/STAT1/IL10/IFI16	11
BP	GO:0043123	positive regulation of I-kappaB kinase/NF-kappaB signaling	14/613	183/18670	0.0029385	0.0178275	0.0137124	PRKCB/CCR7/CCL19/TLR6/CD4/FASLG/CD74/TRIM22/S100B/APOL3/CLEC6A/CD36/BIRC3/CFLAR	14
BP	GO:0007266	Rho protein signal transduction	15/613	203/18670	0.00295898	0.0179267	0.0137888	P2RY10/RHOH/GPR174/GPR18/ARHGEF6/WAS/GPR65/FGD2/P2RY8/PECAM1/HEG1/TIAM1/VAV1/GPR35/RTKN	15
BP	GO:0035307	positive regulation of protein dephosphorylation	6/613	44/18670	0.00298492	0.0180359	0.0138727	PTPRC/FCRL3/PPP1R16B/CD33/LILRB2/CD300A	6
BP	GO:0035821	modification of morphology or physiology of other organism	13/613	164/18670	0.00300993	0.0180359	0.0138727	MPEG1/CD4/FCER2/CLEC7A/CCL5/CD209/CSF1R/P2RX7/CCL13/CTSG/IFNG/CCL4/ROMO1	13
BP	GO:0001991	regulation of systemic arterial blood pressure by circulatory renin-angiotensin	4/613	19/18670	0.00301012	0.0180359	0.0138727	CPA3/SUCNR1/CTSG/CMA1	4
BP	GO:0002689	negative regulation of leukocyte chemotaxis	4/613	19/18670	0.00301012	0.0180359	0.0138727	STAP1/GPR18/KLRK1/SLAMF8	4
BP	GO:0032700	negative regulation of interleukin-17 production	4/613	19/18670	0.00301012	0.0180359	0.0138727	NCKAP1L/IL12B/FOXP3/IFNG	4
BP	GO:0034138	toll-like receptor 3 signaling pathway	4/613	19/18670	0.00301012	0.0180359	0.0138727	PTPN22/HAVCR2/RFTN1/COLEC12	4
BP	GO:0045414	regulation of interleukin-8 biosynthetic process	4/613	19/18670	0.00301012	0.0180359	0.0138727	TLR7/TLR8/CLEC7A/CD74	4
BP	GO:0061081	positive regulation of myeloid leukocyte cytokine production involved in immune response	4/613	19/18670	0.00301012	0.0180359	0.0138727	LILRB1/CD74/FCER1G/CD36	4
BP	GO:0034694	response to prostaglandin	5/613	31/18670	0.0031426	0.018778	0.0144436	CCR7/CCL19/GNG2/SFRP1/PTGFR	5
BP	GO:0050849	negative regulation of calcium-mediated signaling	5/613	31/18670	0.0031426	0.018778	0.0144436	CD22/SLA2/PLEK/CLIC2/ITPR1	5
BP	GO:0002200	somatic diversification of immune receptors	8/613	75/18670	0.00314788	0.0187838	0.014448	PTPRC/CD28/TBX21/CD40LG/FOXP3/AICDA/IL10/SAMHD1	8
BP	GO:0007160	cell-matrix adhesion	16/613	225/18670	0.00320011	0.0190693	0.0146677	CD96/ITGAL/CCR7/CD3E/ITGA4/PARVG/VCAM1/FAM107A/PECAM1/CSF1/ITGB2/SIGLEC1/TIAM1/CD36/SFRP1/BCL2	16
BP	GO:0032606	type I interferon production	11/613	128/18670	0.00331623	0.0197343	0.0151791	NLRC3/TLR7/PTPN22/TLR8/HAVCR2/LILRB1/LILRA4/PLCG2/STAT1/IL10/IFI16	11
BP	GO:0031589	cell-substrate adhesion	22/613	354/18670	0.003324	0.0197536	0.0151939	CD96/ITGAL/CCR7/CD3E/ABI3BP/ITGA4/PARVG/VCAM1/GBP1/SPOCK2/MYO1G/CASS4/MMRN1/FAM107A/PECAM1/CSF1/ITGB2/SIGLEC1/TIAM1/CD36/SFRP1/BCL2	22
BP	GO:0031334	positive regulation of protein complex assembly	18/613	268/18670	0.00338546	0.0200914	0.0154538	CXCL13/CCR7/LCP1/NCKAP1L/GBP5/TCL1A/ESR1/TLR6/P2RY12/PLEK/WAS/CLEC7A/GMFG/AIM2/EVL/HCK/CD36/IFNG	18
BP	GO:1901342	regulation of vasculature development	25/613	422/18670	0.00342038	0.020271	0.0155919	PRKCB/CXCL13/PPP1R16B/CCR2/CYBB/FASLG/ENPP2/C3AR1/STAT1/C3/ITGB2/IL10/CXCL10/ETS1/CXCR4/PIK3R6/IL6R/GPNMB/SP100/CMA1/ITGAX/SFRP1/HDAC9/CYP1B1/CFLAR	25
BP	GO:0002713	negative regulation of B cell mediated immunity	3/613	10/18670	0.00355642	0.0206833	0.0159091	CR1/FOXP3/FCGR2B	3
BP	GO:0002890	negative regulation of immunoglobulin mediated immune response	3/613	10/18670	0.00355642	0.0206833	0.0159091	CR1/FOXP3/FCGR2B	3
BP	GO:0043379	memory T cell differentiation	3/613	10/18670	0.00355642	0.0206833	0.0159091	FGL2/IL12B/IL12RB1	3
BP	GO:0044803	multi-organism membrane organization	3/613	10/18670	0.00355642	0.0206833	0.0159091	CCR5/CD4/CXCR4	3
BP	GO:0045348	positive regulation of MHC class II biosynthetic process	3/613	10/18670	0.00355642	0.0206833	0.0159091	CIITA/IL10/IFNG	3
BP	GO:0045625	regulation of T-helper 1 cell differentiation	3/613	10/18670	0.00355642	0.0206833	0.0159091	CCL19/CD80/JAK3	3
BP	GO:0045657	positive regulation of monocyte differentiation	3/613	10/18670	0.00355642	0.0206833	0.0159091	CD4/CD74/CSF1	3
BP	GO:0048304	positive regulation of isotype switching to IgG isotypes	3/613	10/18670	0.00355642	0.0206833	0.0159091	PTPRC/CD28/TBX21	3
BP	GO:0050861	positive regulation of B cell receptor signaling pathway	3/613	10/18670	0.00355642	0.0206833	0.0159091	PRKCB/STAP1/NFAM1	3
BP	GO:0090715	immunological memory formation process	3/613	10/18670	0.00355642	0.0206833	0.0159091	FGL2/IL12B/IL12RB1	3
BP	GO:0097048	dendritic cell apoptotic process	3/613	10/18670	0.00355642	0.0206833	0.0159091	CCR7/CCL19/LILRB1	3
BP	GO:0097278	complement-dependent cytotoxicity	3/613	10/18670	0.00355642	0.0206833	0.0159091	CFH/C3/CR1L	3
BP	GO:2000109	regulation of macrophage apoptotic process	3/613	10/18670	0.00355642	0.0206833	0.0159091	CCR5/CCL5/MEF2C	3
BP	GO:2000668	regulation of dendritic cell apoptotic process	3/613	10/18670	0.00355642	0.0206833	0.0159091	CCR7/CCL19/LILRB1	3
BP	GO:0071353	cellular response to interleukin-4	5/613	32/18670	0.00362559	0.0210574	0.0161968	CD300LF/MRC1/GATA3/JAK3/PARP14	5
BP	GO:0002320	lymphoid progenitor cell differentiation	4/613	20/18670	0.00366609	0.0211516	0.0162693	FLT3/GATA3/SPI1/BCL2	4
BP	GO:0033194	response to hydroperoxide	4/613	20/18670	0.00366609	0.0211516	0.0162693	CD38/AIF1/TP53INP1/CD36	4
BP	GO:0042228	interleukin-8 biosynthetic process	4/613	20/18670	0.00366609	0.0211516	0.0162693	TLR7/TLR8/CLEC7A/CD74	4
BP	GO:0051767	nitric-oxide synthase biosynthetic process	4/613	20/18670	0.00366609	0.0211516	0.0162693	FCER2/LRRK2/STAT1/IFNG	4
BP	GO:0051769	regulation of nitric-oxide synthase biosynthetic process	4/613	20/18670	0.00366609	0.0211516	0.0162693	FCER2/LRRK2/STAT1/IFNG	4
BP	GO:1901224	positive regulation of NIK/NF-kappaB signaling	8/613	77/18670	0.00370893	0.0213705	0.0164376	CD27/CCL19/TLR7/TLR6/HAVCR2/IL12B/IL18R1/TNFSF14	8
BP	GO:0050792	regulation of viral process	15/613	208/18670	0.00372096	0.0214115	0.0164692	CD28/CD4/APOBEC3G/CD74/CCL5/CSF1R/STAT1/AICDA/APOBEC3H/LAMP3/CXCR4/IFI16/CCL4/MDFIC/BCL2	15
BP	GO:0007157	heterophilic cell-cell adhesion via plasma membrane cell adhesion molecules	6/613	46/18670	0.00374811	0.0215393	0.0165675	ITGAL/VCAM1/CD6/CD209/SELP/CADM3	6
BP	GO:0014902	myotube differentiation	10/613	112/18670	0.00380813	0.0218554	0.0168106	CD53/CXCL9/IGF1/MEF2C/TNFSF14/CXCL10/PLEKHO1/HDAC9/BCL2/CFLAR	10
BP	GO:0070588	calcium ion transmembrane transport	20/613	315/18670	0.00393423	0.0225494	0.0173444	PTPRC/CCR5/PIK3CG/CCR7/CCL19/CD19/P2RY12/FASLG/CLIC2/CXCL9/ITPR1/PLCG2/P2RX7/MYO5A/ANK2/CXCL10/PDE4B/SLC8A1/SLC24A4/GPR35	20
BP	GO:1904018	positive regulation of vasculature development	16/613	230/18670	0.00396558	0.0226992	0.0174596	PRKCB/PPP1R16B/CYBB/C3AR1/C3/ITGB2/IL10/ETS1/CXCR4/PIK3R6/IL6R/CMA1/ITGAX/HDAC9/CYP1B1/CFLAR	16
BP	GO:0002562	somatic diversification of immune receptors via germline recombination within a single locus	7/613	62/18670	0.00409076	0.0232512	0.0178842	PTPRC/CD28/TBX21/CD40LG/FOXP3/AICDA/IL10	7
BP	GO:0010830	regulation of myotube differentiation	7/613	62/18670	0.00409076	0.0232512	0.0178842	CD53/CXCL9/TNFSF14/CXCL10/HDAC9/BCL2/CFLAR	7
BP	GO:0016444	somatic cell DNA recombination	7/613	62/18670	0.00409076	0.0232512	0.0178842	PTPRC/CD28/TBX21/CD40LG/FOXP3/AICDA/IL10	7
BP	GO:0031640	killing of cells of other organism	7/613	62/18670	0.00409076	0.0232512	0.0178842	FCER2/CLEC7A/P2RX7/CCL13/CTSG/IFNG/ROMO1	7
BP	GO:0044364	disruption of cells of other organism	7/613	62/18670	0.00409076	0.0232512	0.0178842	FCER2/CLEC7A/P2RX7/CCL13/CTSG/IFNG/ROMO1	7
BP	GO:0043433	negative regulation of DNA-binding transcription factor activity	13/613	170/18670	0.00409404	0.0232512	0.0178842	EOMES/NLRC3/ESR1/CMKLR1/HAVCR2/AIM2/FOXP3/ADORA3/IL10/CD200/SP100/NLRP3/CYP1B1	13
BP	GO:0045765	regulation of angiogenesis	23/613	383/18670	0.00413919	0.023477	0.0180579	PRKCB/CXCL13/PPP1R16B/CCR2/CYBB/FASLG/ENPP2/C3AR1/STAT1/C3/ITGB2/IL10/CXCL10/ETS1/CXCR4/PIK3R6/GPNMB/SP100/CMA1/ITGAX/SFRP1/HDAC9/CYP1B1	23
BP	GO:0045191	regulation of isotype switching	5/613	33/18670	0.00415957	0.0235619	0.0181232	PTPRC/CD28/TBX21/FOXP3/IL10	5
BP	GO:0035722	interleukin-12-mediated signaling pathway	6/613	47/18670	0.00417981	0.0236458	0.0181877	STAT4/LCP1/IL12B/IL12RB1/IL10/IFNG	6
BP	GO:0042552	myelination	11/613	132/18670	0.0041967	0.0237105	0.0182375	ABCD2/MAL/MYO5A/KCNJ10/ASPA/QKI/ANK2/CXCR4/S100B/ITGAX/CMTM8	11
BP	GO:0030282	bone mineralization	10/613	114/18670	0.00432171	0.0243852	0.0187565	SRGN/IGF1/P2RX7/CCR1/FGR/ADRB2/MEF2C/S1PR1/GPNMB/SLC8A1	10
BP	GO:0042590	antigen processing and presentation of exogenous peptide antigen via MHC class I	8/613	79/18670	0.00434431	0.024481	0.0188302	CYBB/NCF1/FCER1G/CLEC4A/NCF2/FCGR1B/CD36/FCGR1A	8
BP	GO:0001779	natural killer cell differentiation	4/613	21/18670	0.00441262	0.0247061	0.0190033	PTPRC/RASGRP1/PIK3CD/PRDM1	4
BP	GO:0032516	positive regulation of phosphoprotein phosphatase activity	4/613	21/18670	0.00441262	0.0247061	0.0190033	PTPRC/FCRL3/CD33/CD300A	4
BP	GO:0042402	cellular biogenic amine catabolic process	4/613	21/18670	0.00441262	0.0247061	0.0190033	KMO/IDO1/KYNU/IDO2	4
BP	GO:0048245	eosinophil chemotaxis	4/613	21/18670	0.00441262	0.0247061	0.0190033	CCL5/CCL22/CCL13/CCL4	4
BP	GO:0072111	cell proliferation involved in kidney development	4/613	21/18670	0.00441262	0.0247061	0.0190033	STAT1/GATA3/IL6R/CFLAR	4
BP	GO:0097305	response to alcohol	16/613	233/18670	0.00449287	0.0251232	0.0193241	MAP4K1/CCR5/CCR7/CD27/CCL19/CYBB/VCAM1/GNG2/GATA3/CNR1/SPI1/CRHBP/TP53INP1/SFRP1/PTGFR/CLDN3	16
BP	GO:0030865	cortical cytoskeleton organization	6/613	48/18670	0.00464716	0.0258862	0.019911	NCKAP1L/WIPF1/PLEK/WAS/FMNL1/RTKN	6
BP	GO:0044764	multi-organism cellular process	6/613	48/18670	0.00464716	0.0258862	0.019911	CCR5/CD4/CXCR4/DDX60/BIRC3/ROMO1	6
BP	GO:1903727	positive regulation of phospholipid metabolic process	6/613	48/18670	0.00464716	0.0258862	0.019911	CCR7/CCL19/FLT3/CD19/P2RY12/FGR	6
BP	GO:0007272	ensheathment of neurons	11/613	134/18670	0.0047018	0.0261238	0.0200937	ABCD2/MAL/MYO5A/KCNJ10/ASPA/QKI/ANK2/CXCR4/S100B/ITGAX/CMTM8	11
BP	GO:0008366	axon ensheathment	11/613	134/18670	0.0047018	0.0261238	0.0200937	ABCD2/MAL/MYO5A/KCNJ10/ASPA/QKI/ANK2/CXCR4/S100B/ITGAX/CMTM8	11
BP	GO:0009164	nucleoside catabolic process	5/613	34/18670	0.00474738	0.0261778	0.0201353	APOBEC3G/DPYD/AICDA/APOBEC3H/AHCY	5
BP	GO:0010574	regulation of vascular endothelial growth factor production	5/613	34/18670	0.00474738	0.0261778	0.0201353	CCR2/C3AR1/C3/IL6ST/CYP1B1	5
BP	GO:0070670	response to interleukin-4	5/613	34/18670	0.00474738	0.0261778	0.0201353	CD300LF/MRC1/GATA3/JAK3/PARP14	5
BP	GO:0032490	detection of molecule of bacterial origin	3/613	11/18670	0.00477163	0.0261778	0.0201353	TLR6/TLR1/LY96	3
BP	GO:0033089	positive regulation of T cell differentiation in thymus	3/613	11/18670	0.00477163	0.0261778	0.0201353	RASGRP1/IL7R/FOXP3	3
BP	GO:0033632	regulation of cell-cell adhesion mediated by integrin	3/613	11/18670	0.00477163	0.0261778	0.0201353	CXCL13/CD3E/CCL5	3
BP	GO:0045351	type I interferon biosynthetic process	3/613	11/18670	0.00477163	0.0261778	0.0201353	TLR7/TLR8/IL10	3
BP	GO:0070106	interleukin-27-mediated signaling pathway	3/613	11/18670	0.00477163	0.0261778	0.0201353	EBI3/STAT1/IL6ST	3
BP	GO:2000318	positive regulation of T-helper 17 type immune response	3/613	11/18670	0.00477163	0.0261778	0.0201353	IL12B/IL12RB1/NLRP3	3
BP	GO:2000551	regulation of T-helper 2 cell cytokine production	3/613	11/18670	0.00477163	0.0261778	0.0201353	TBX21/GATA3/NLRP3	3
BP	GO:0007187	G protein-coupled receptor signaling pathway, coupled to cyclic nucleotide second messenger	17/613	256/18670	0.00484879	0.0265677	0.0204352	P2RY12/CNR2/GPR65/GNG2/CXCL9/RGS1/TSHR/CCR1/ADRB2/S1PR1/CNR1/CXCL10/HTR7/XCR1/CALCRL/HRH2/PTGFR	17
BP	GO:1900180	regulation of protein localization to nucleus	10/613	116/18670	0.0048884	0.0267511	0.0205763	PYHIN1/HCLS1/RASSF5/LILRB4/DCLK1/PARP9/CD36/IFNG/MDFIC/BYSL	10
BP	GO:0008347	glial cell migration	6/613	49/18670	0.00515184	0.0280869	0.0216037	STAP1/CCR2/GPR183/P2RY12/CSF1/TIAM1	6
BP	GO:0071349	cellular response to interleukin-12	6/613	49/18670	0.00515184	0.0280869	0.0216037	STAT4/LCP1/IL12B/IL12RB1/IL10/IFNG	6
BP	GO:1903018	regulation of glycoprotein metabolic process	6/613	49/18670	0.00515184	0.0280869	0.0216037	CCR7/CCL19/ITM2A/IGF1/JAK3/BCL2	6
BP	GO:0033622	integrin activation	4/613	22/18670	0.00525513	0.0285428	0.0219544	CXCL13/P2RY12/PLEK/SELP	4
BP	GO:0035584	calcium-mediated signaling using intracellular calcium source	4/613	22/18670	0.00525513	0.0285428	0.0219544	PTPRC/VCAM1/SELP/PTGFR	4
BP	GO:0050765	negative regulation of phagocytosis	4/613	22/18670	0.00525513	0.0285428	0.0219544	CD300LF/FCGR2B/SYT11/CD300A	4
BP	GO:0017157	regulation of exocytosis	15/613	217/18670	0.00549419	0.0297884	0.0229125	PRKCB/CCR2/CD84/LRRK2/FCER1G/FGR/FCGR2B/ITGB2/CNR1/PRAM1/SYT11/RAB8B/PTAFR/CD300A/IFNG	15
BP	GO:0046578	regulation of Ras protein signal transduction	16/613	238/18670	0.00549813	0.0297884	0.0229125	P2RY10/GPR174/RASGRP1/GPR18/ARHGEF6/GPR65/FGD2/P2RY8/CYTH4/RASAL3/IGF1/CSF1/HEG1/TIAM1/VAV1/GPR35	16
BP	GO:0070671	response to interleukin-12	6/613	50/18670	0.00569555	0.0308196	0.0237057	STAT4/LCP1/IL12B/IL12RB1/IL10/IFNG	6
BP	GO:2000146	negative regulation of cell motility	21/613	349/18670	0.00585411	0.0316383	0.0243354	CXCL13/STAP1/GPR18/AIF1/KLRK1/WAS/CD200R1/SLAMF8/CD74/EVL/ADORA3/MEF2C/GATA3/MCTP1/CD200/SP100/CD300A/TP53INP1/SFRP1/CYP1B1/BCL2	21
BP	GO:0048145	regulation of fibroblast proliferation	8/613	83/18670	0.00586313	0.0316478	0.0243427	LTA/NLRC3/ESR1/CD74/IGF1/CD300A/TP53INP1/SFRP1	8
BP	GO:0007584	response to nutrient	15/613	219/18670	0.00596871	0.0321778	0.0247504	CD3E/LTA/CYBB/CD4/P2RY12/VCAM1/STAT1/P2RX7/FOLR2/KYNU/CNR1/CXCL10/SLC8A1/SFRP1/AHCY	15
BP	GO:0048661	positive regulation of smooth muscle cell proliferation	9/613	101/18670	0.00598639	0.0322333	0.024793	AIF1/CCL5/IGF1/STAT1/IL10/S1PR1/IL6R/PTAFR/CALCRL	9
BP	GO:0010573	vascular endothelial growth factor production	5/613	36/18670	0.00609571	0.0324651	0.0249714	CCR2/C3AR1/C3/IL6ST/CYP1B1	5
BP	GO:0042554	superoxide anion generation	5/613	36/18670	0.00609571	0.0324651	0.0249714	CYBB/NCF1/CLEC7A/ITGB2/NCF2	5
BP	GO:0097242	amyloid-beta clearance	5/613	36/18670	0.00609571	0.0324651	0.0249714	C3/ITGB2/CD36/IFNG/MSR1	5
BP	GO:0016485	protein processing	20/613	328/18670	0.00612102	0.0324651	0.0249714	CR1/CD19/SRGN/CR2/C1QA/LRRK2/C3AR1/CFH/P2RX7/C1QB/CPA3/C3/C1QC/CFP/CTSG/IFI16/CR1L/CMA1/BIRC3/ECE2	20
BP	GO:0009310	amine catabolic process	4/613	23/18670	0.00619881	0.0324651	0.0249714	KMO/IDO1/KYNU/IDO2	4
BP	GO:0032717	negative regulation of interleukin-8 production	4/613	23/18670	0.00619881	0.0324651	0.0249714	TLR6/PTPN22/CD33/IL10	4
BP	GO:0034695	response to prostaglandin E	4/613	23/18670	0.00619881	0.0324651	0.0249714	CCR7/CCL19/GNG2/SFRP1	4
BP	GO:0042454	ribonucleoside catabolic process	4/613	23/18670	0.00619881	0.0324651	0.0249714	APOBEC3G/AICDA/APOBEC3H/AHCY	4
BP	GO:0002002	regulation of angiotensin levels in blood	3/613	12/18670	0.00620832	0.0324651	0.0249714	CPA3/CTSG/CMA1	3
BP	GO:0002003	angiotensin maturation	3/613	12/18670	0.00620832	0.0324651	0.0249714	CPA3/CTSG/CMA1	3
BP	GO:0002862	negative regulation of inflammatory response to antigenic stimulus	3/613	12/18670	0.00620832	0.0324651	0.0249714	IL12B/FCGR2B/IL10	3
BP	GO:0006216	cytidine catabolic process	3/613	12/18670	0.00620832	0.0324651	0.0249714	APOBEC3G/AICDA/APOBEC3H	3
BP	GO:0009972	cytidine deamination	3/613	12/18670	0.00620832	0.0324651	0.0249714	APOBEC3G/AICDA/APOBEC3H	3
BP	GO:0010623	programmed cell death involved in cell development	3/613	12/18670	0.00620832	0.0324651	0.0249714	FASLG/DNASE1L3/BCL2	3
BP	GO:0016554	cytidine to uridine editing	3/613	12/18670	0.00620832	0.0324651	0.0249714	APOBEC3G/AICDA/APOBEC3H	3
BP	GO:0032252	secretory granule localization	3/613	12/18670	0.00620832	0.0324651	0.0249714	PIK3CG/RASGRP1/MYO5A	3
BP	GO:0036005	response to macrophage colony-stimulating factor	3/613	12/18670	0.00620832	0.0324651	0.0249714	STAP1/CSF1R/CSF1	3
BP	GO:0036006	cellular response to macrophage colony-stimulating factor stimulus	3/613	12/18670	0.00620832	0.0324651	0.0249714	STAP1/CSF1R/CSF1	3
BP	GO:0038110	interleukin-2-mediated signaling pathway	3/613	12/18670	0.00620832	0.0324651	0.0249714	IL2RA/IL2RB/JAK3	3
BP	GO:0045579	positive regulation of B cell differentiation	3/613	12/18670	0.00620832	0.0324651	0.0249714	BTK/CD27/NCKAP1L	3
BP	GO:0046087	cytidine metabolic process	3/613	12/18670	0.00620832	0.0324651	0.0249714	APOBEC3G/AICDA/APOBEC3H	3
BP	GO:0071888	macrophage apoptotic process	3/613	12/18670	0.00620832	0.0324651	0.0249714	CCR5/CCL5/MEF2C	3
BP	GO:0099566	regulation of postsynaptic cytosolic calcium ion concentration	3/613	12/18670	0.00620832	0.0324651	0.0249714	ITPR1/MYO5A/SLC8A1	3
BP	GO:2001198	regulation of dendritic cell differentiation	3/613	12/18670	0.00620832	0.0324651	0.0249714	LILRB1/FCGR2B/LILRB2	3
BP	GO:0032387	negative regulation of intracellular transport	7/613	67/18670	0.0062886	0.0328455	0.0252639	CD84/LRRK2/SP100/CD300A/DERL3/CD36/MDFIC	7
BP	GO:0048144	fibroblast proliferation	8/613	84/18670	0.00629917	0.0328613	0.0252761	LTA/NLRC3/ESR1/CD74/IGF1/CD300A/TP53INP1/SFRP1	8
BP	GO:0035023	regulation of Rho protein signal transduction	11/613	140/18670	0.00651131	0.0339273	0.0260961	P2RY10/GPR174/GPR18/ARHGEF6/GPR65/FGD2/P2RY8/HEG1/TIAM1/VAV1/GPR35	11
BP	GO:0070613	regulation of protein processing	13/613	180/18670	0.00658427	0.0342665	0.0263569	CR1/CD19/CR2/C1QA/LRRK2/C3AR1/CFH/C1QB/C3/C1QC/CFP/CR1L/BIRC3	13
BP	GO:0051403	stress-activated MAPK cascade	18/613	286/18670	0.00660027	0.0343088	0.0263895	SLAMF1/MAP4K1/CCR7/CD27/CCL19/RASGRP1/ARHGEF6/TLR6/PTPN22/RASSF2/NCF1/FGD2/ZEB2/CD40LG/FCGR2B/TIAM1/SFRP1/MDFIC	18
BP	GO:0043903	regulation of symbiosis, encompassing mutualism through parasitism	15/613	222/18670	0.00674189	0.0350032	0.0269236	CD28/CD4/APOBEC3G/CD74/CCL5/CSF1R/STAT1/AICDA/APOBEC3H/LAMP3/CXCR4/IFI16/CCL4/MDFIC/BCL2	15
BP	GO:1903514	release of sequestered calcium ion into cytosol by endoplasmic reticulum	5/613	37/18670	0.00686172	0.0355406	0.027337	CCR5/FASLG/CLIC2/ANK2/SLC8A1	5
BP	GO:2000249	regulation of actin cytoskeleton reorganization	5/613	37/18670	0.00686172	0.0355406	0.027337	HCLS1/STAP1/GMFG/CSF1R/HCK	5
BP	GO:0032147	activation of protein kinase activity	20/613	333/18670	0.00719144	0.0372041	0.0286165	PTPRC/MAP4K1/CCL19/NCKAP1L/TLR6/IL12B/CD74/CCL5/IGF1/LRRK2/CD40LG/CCDC88A/P2RX7/PDE6G/ADRB2/PRKAR2B/CXCR4/IL6R/CD300A/MDFIC	20
BP	GO:1903317	regulation of protein maturation	13/613	182/18670	0.00720288	0.0372192	0.0286281	CR1/CD19/CR2/C1QA/LRRK2/C3AR1/CFH/C1QB/C3/C1QC/CFP/CR1L/BIRC3	13
BP	GO:0033081	regulation of T cell differentiation in thymus	4/613	24/18670	0.0072486	0.0372345	0.0286399	RASGRP1/CAMK4/IL7R/FOXP3	4
BP	GO:0042430	indole-containing compound metabolic process	4/613	24/18670	0.0072486	0.0372345	0.0286399	KMO/IDO1/KYNU/IDO2	4
BP	GO:0042537	benzene-containing compound metabolic process	4/613	24/18670	0.0072486	0.0372345	0.0286399	KMO/IDO1/KYNU/IDO2	4
BP	GO:0043302	positive regulation of leukocyte degranulation	4/613	24/18670	0.0072486	0.0372345	0.0286399	FCER1G/FGR/ITGB2/PTAFR	4
BP	GO:0046135	pyrimidine nucleoside catabolic process	4/613	24/18670	0.0072486	0.0372345	0.0286399	APOBEC3G/DPYD/AICDA/APOBEC3H	4
BP	GO:0030278	regulation of ossification	14/613	203/18670	0.00730891	0.0375001	0.0288442	RASSF2/SRGN/IGF1/P2RX7/CCR1/ADRB2/CSF1/MEF2C/S1PR1/IL6R/SLC8A1/SFRP1/IL6ST/BCL2	14
BP	GO:0051928	positive regulation of calcium ion transport	10/613	123/18670	0.00734328	0.0376322	0.0289457	CD19/CD4/CXCL9/CCL5/PLCG2/P2RX7/CCR1/ANK2/CXCL10/CCL4	10
BP	GO:0038061	NIK/NF-kappaB signaling	13/613	183/18670	0.00752898	0.0385385	0.0296428	CD27/CCL19/NLRC3/TLR7/TLR6/PTPN22/RASSF2/HAVCR2/IL12B/IL18R1/TNFSF14/NLRP3/BIRC3	13
BP	GO:0045766	positive regulation of angiogenesis	14/613	204/18670	0.00761903	0.0389537	0.0299622	PRKCB/PPP1R16B/CYBB/C3AR1/C3/ITGB2/IL10/ETS1/CXCR4/PIK3R6/CMA1/ITGAX/HDAC9/CYP1B1	14
BP	GO:0014013	regulation of gliogenesis	10/613	124/18670	0.0077602	0.0396289	0.0304815	STAP1/CCR2/LTA/GPR183/P2RY12/CSF1/ASPA/CXCR4/TIAM1/IL6ST	10
BP	GO:0032725	positive regulation of granulocyte macrophage colony-stimulating factor production	3/613	13/18670	0.00787599	0.0398464	0.0306489	RASGRP1/CD80/IL12B	3
BP	GO:0032754	positive regulation of interleukin-5 production	3/613	13/18670	0.00787599	0.0398464	0.0306489	GATA3/NLRP3/IL1RL1	3
BP	GO:0035723	interleukin-15-mediated signaling pathway	3/613	13/18670	0.00787599	0.0398464	0.0306489	CD4/IL2RB/JAK3	3
BP	GO:0035745	T-helper 2 cell cytokine production	3/613	13/18670	0.00787599	0.0398464	0.0306489	TBX21/GATA3/NLRP3	3
BP	GO:0045759	negative regulation of action potential	3/613	13/18670	0.00787599	0.0398464	0.0306489	CNR2/CNR1/GPR35	3
BP	GO:0071350	cellular response to interleukin-15	3/613	13/18670	0.00787599	0.0398464	0.0306489	CD4/IL2RB/JAK3	3
BP	GO:0071352	cellular response to interleukin-2	3/613	13/18670	0.00787599	0.0398464	0.0306489	IL2RA/IL2RB/JAK3	3
BP	GO:0090713	immunological memory process	3/613	13/18670	0.00787599	0.0398464	0.0306489	FGL2/IL12B/IL12RB1	3
BP	GO:0045165	cell fate commitment	17/613	270/18670	0.00812003	0.0410335	0.0315619	LY9/IRF4/EOMES/SLAMF6/TBX21/SLAMF8/IL12B/SPN/IL12RB1/FOXP3/MIAT/MEF2C/GATA3/PRDM1/SFRP1/BCL2/MNX1	17
BP	GO:0050829	defense response to Gram-negative bacterium	8/613	88/18670	0.00829309	0.0418594	0.0321972	MPEG1/CD4/IL12B/SELP/RNASE6/CTSG/IL6R/ROMO1	8
BP	GO:0031664	regulation of lipopolysaccharide-mediated signaling pathway	4/613	25/18670	0.00840917	0.0422983	0.0325348	CD180/LY86/LY96/CD36	4
BP	GO:0045672	positive regulation of osteoclast differentiation	4/613	25/18670	0.00840917	0.0422983	0.0325348	IL12B/CCR1/CSF1/IFNG	4
BP	GO:1903306	negative regulation of regulated secretory pathway	4/613	25/18670	0.00840917	0.0422983	0.0325348	CCR2/CD84/FCGR2B/CD300A	4
BP	GO:0009072	aromatic amino acid family metabolic process	5/613	39/18670	0.00859085	0.0431126	0.0331611	KMO/IDO1/KYNU/HDC/IDO2	5
BP	GO:0032692	negative regulation of interleukin-1 production	5/613	39/18670	0.00859085	0.0431126	0.0331611	IGF1/CD33/IL10/MEFV/NLRP3	5
BP	GO:0070555	response to interleukin-1	14/613	207/18670	0.00861253	0.0431717	0.0332066	CD38/CCL19/KMO/GBP1/CCL5/CCL22/IL1R1/CCL13/CCL17/ETS1/GBP2/XCL2/SFRP1/CCL4	14
BP	GO:0006576	cellular biogenic amine metabolic process	6/613	55/18670	0.00905836	0.0453022	0.0348453	KMO/IDO1/KYNU/HDC/IDO2/MOXD1	6
BP	GO:0061098	positive regulation of protein tyrosine kinase activity	6/613	55/18670	0.00905836	0.0453022	0.0348453	STAP1/NCF1/CCL5/CSF1R/CASS4/FCGR1A	6
BP	GO:0042036	negative regulation of cytokine biosynthetic process	5/613	40/18670	0.00955913	0.0477518	0.0367295	PTPRC/LILRB1/FOXP3/LAG3/IL10	5
BP	GO:0003081	regulation of systemic arterial blood pressure by renin-angiotensin	4/613	26/18670	0.00968492	0.0480409	0.0369518	CPA3/SUCNR1/CTSG/CMA1	4
BP	GO:0030318	melanocyte differentiation	4/613	26/18670	0.00968492	0.0480409	0.0369518	ZEB2/MYO5A/MEF2C/BCL2	4
BP	GO:0031645	negative regulation of neurological system process	4/613	26/18670	0.00968492	0.0480409	0.0369518	LRRK2/IL10/NLGN4X/GPR35	4
BP	GO:0080111	DNA demethylation	4/613	26/18670	0.00968492	0.0480409	0.0369518	APOBEC3G/AICDA/GATA3/APOBEC3H	4
BP	GO:0010935	regulation of macrophage cytokine production	3/613	14/18670	0.00978243	0.0480409	0.0369518	LILRB1/CD74/CD36	3
BP	GO:0045064	T-helper 2 cell differentiation	3/613	14/18670	0.00978243	0.0480409	0.0369518	CD86/GATA3/NLRP3	3
BP	GO:0045869	negative regulation of single stranded viral RNA replication via double stranded DNA intermediate	3/613	14/18670	0.00978243	0.0480409	0.0369518	APOBEC3G/AICDA/APOBEC3H	3
BP	GO:0046133	pyrimidine ribonucleoside catabolic process	3/613	14/18670	0.00978243	0.0480409	0.0369518	APOBEC3G/AICDA/APOBEC3H	3
BP	GO:0050862	positive regulation of T cell receptor signaling pathway	3/613	14/18670	0.00978243	0.0480409	0.0369518	TRAT1/CD226/CCR7	3
BP	GO:0051712	positive regulation of killing of cells of other organism	3/613	14/18670	0.00978243	0.0480409	0.0369518	FCER2/CLEC7A/IFNG	3
BP	GO:0070669	response to interleukin-2	3/613	14/18670	0.00978243	0.0480409	0.0369518	IL2RA/IL2RB/JAK3	3
BP	GO:0070672	response to interleukin-15	3/613	14/18670	0.00978243	0.0480409	0.0369518	CD4/IL2RB/JAK3	3
BP	GO:0071361	cellular response to ethanol	3/613	14/18670	0.00978243	0.0480409	0.0369518	CYBB/SPI1/TP53INP1	3
BP	GO:0071391	cellular response to estrogen stimulus	3/613	14/18670	0.00978243	0.0480409	0.0369518	ESR1/CRHBP/SFRP1	3
BP	GO:1901722	regulation of cell proliferation involved in kidney development	3/613	14/18670	0.00978243	0.0480409	0.0369518	GATA3/IL6R/CFLAR	3
BP	GO:0000768	syncytium formation by plasma membrane fusion	6/613	56/18670	0.00987137	0.0483686	0.0372039	CD53/CXCL9/TNFSF14/CXCL10/PLEKHO1/CFLAR	6
BP	GO:0140253	cell-cell fusion	6/613	56/18670	0.00987137	0.0483686	0.0372039	CD53/CXCL9/TNFSF14/CXCL10/PLEKHO1/CFLAR	6
BP	GO:0000302	response to reactive oxygen species	15/613	232/18670	0.00991578	0.0485316	0.0373293	BTK/CCR7/CCL19/NCF1/IL18RAP/LRRK2/STAT1/IL10/ETS1/SLC8A1/CD36/CYP1B1/BCL2/CFLAR/ROMO1	15
BP	GO:0048660	regulation of smooth muscle cell proliferation	12/613	169/18670	0.0100458	0.0491128	0.0377763	AIF1/IL12B/CCL5/IGF1/STAT1/MEF2C/IL10/S1PR1/IL6R/PTAFR/CALCRL/IFNG	12
BP	GO:0008277	regulation of G protein-coupled receptor signaling pathway	11/613	149/18670	0.0101994	0.0498079	0.038311	RGS18/PLEK/RGS1/CCL5/LRRK2/PDE6G/ADRB2/C3/RGS13/PDE6B/GNG7	11
CC	GO:0009897	external side of plasma membrane	91/638	393/19717	8.23e-52	3.44e-49	2.9e-49	PTPRC/CD28/MS4A1/CCR5/CD2/CD3G/CD226/CCR7/CD27/CD79B/CD3E/ICOS/CCR4/CXCR5/CXCR6/CCR2/FCRL6/CD69/CD3D/KLRK1/CD19/TNFRSF9/CD79A/CD8A/CTLA4/CD4/CD80/CD1C/P2RY12/IL2RA/TLR8/CD86/PDCD1LG2/CD200R1/FCER2/CCR8/IL2RB/FASLG/IL7R/VCAM1/LILRB1/CD6/CXCL9/PDCD1/CD1E/LIFR/IL12B/CD74/CD40LG/CD83/FCER1G/IL12RB1/MS4A2/CD209/EBI3/P2RX7/BTN3A3/CCR1/LAG3/GFRA2/SELP/IL1R1/KLRD1/PECAM1/CD33/CD163/CD1D/TNFRSF13C/FCGR2B/…	91
CC	GO:0042613	MHC class II protein complex	14/638	16/19717	1.36e-19	2.84e-17	2.39e-17	HLA-DOA/HLA-DOB/HLA-DPA1/HLA-DRA/HLA-DMB/HLA-DQA1/HLA-DPB1/CD74/HLA-DMA/HLA-DQA2/HLA-DQB2/HLA-DRB1/HLA-DRB5/HLA-DQB1	14
CC	GO:0042611	MHC protein complex	14/638	25/19717	3.85e-15	5.36e-13	4.52e-13	HLA-DOA/HLA-DOB/HLA-DPA1/HLA-DRA/HLA-DMB/HLA-DQA1/HLA-DPB1/CD74/HLA-DMA/HLA-DQA2/HLA-DQB2/HLA-DRB1/HLA-DRB5/HLA-DQB1	14
CC	GO:0030667	secretory granule membrane	32/638	298/19717	3.04e-09	2.43e-07	2.05e-07	PTPRC/CD38/SELL/ITGAL/CD53/CR1/NCKAP1L/LRMP/CYBB/TBC1D10C/HVCN1/ITPR1/LAIR1/FCER1G/C3AR1/ATP8B4/CLEC12A/DOK3/SELP/PECAM1/CD33/ITGB2/LAMP3/NFAM1/LILRB2/MOXD1/PTAFR/CD300A/FCGR2A/ITGAX/CD36/SIGLEC5	32
CC	GO:0045121	membrane raft	33/638	315/19717	3.22e-09	2.43e-07	2.05e-07	PTPRC/MS4A1/CD48/BTK/CD2/CD226/KCNA3/LCP2/CD19/CD79A/CD8A/TLR6/CD4/MAL/P2RY12/FASLG/ZAP70/TLR1/LRRK2/PECAM1/HCK/ITGB2/RFTN1/ANK2/PRKAR2B/S1PR1/CNR1/SELPLG/CD36/BIRC3/LAT2/CFLAR/CBLC	33
CC	GO:0098857	membrane microdomain	33/638	316/19717	3.49e-09	2.43e-07	2.05e-07	PTPRC/MS4A1/CD48/BTK/CD2/CD226/KCNA3/LCP2/CD19/CD79A/CD8A/TLR6/CD4/MAL/P2RY12/FASLG/ZAP70/TLR1/LRRK2/PECAM1/HCK/ITGB2/RFTN1/ANK2/PRKAR2B/S1PR1/CNR1/SELPLG/CD36/BIRC3/LAT2/CFLAR/CBLC	33
CC	GO:0098589	membrane region	33/638	328/19717	8.85e-09	5.08e-07	4.28e-07	PTPRC/MS4A1/CD48/BTK/CD2/CD226/KCNA3/LCP2/CD19/CD79A/CD8A/TLR6/CD4/MAL/P2RY12/FASLG/ZAP70/TLR1/LRRK2/PECAM1/HCK/ITGB2/RFTN1/ANK2/PRKAR2B/S1PR1/CNR1/SELPLG/CD36/BIRC3/LAT2/CFLAR/CBLC	33
CC	GO:0030669	clathrin-coated endocytic vesicle membrane	12/638	44/19717	9.71e-09	5.08e-07	4.28e-07	HLA-DPA1/HLA-DRA/HLA-DQA1/HLA-DPB1/CD74/HLA-DQA2/HLA-DQB2/HLA-DRB1/HLA-DRB5/FCGR1B/FCGR1A/HLA-DQB1	12
CC	GO:0071556	integral component of lumenal side of endoplasmic reticulum membrane	10/638	29/19717	1.35e-08	5.63e-07	4.75e-07	HLA-DPA1/HLA-DRA/HLA-DQA1/HLA-DPB1/CD74/HLA-DQA2/HLA-DQB2/HLA-DRB1/HLA-DRB5/HLA-DQB1	10
CC	GO:0098553	lumenal side of endoplasmic reticulum membrane	10/638	29/19717	1.35e-08	5.63e-07	4.75e-07	HLA-DPA1/HLA-DRA/HLA-DQA1/HLA-DPB1/CD74/HLA-DQA2/HLA-DQB2/HLA-DRB1/HLA-DRB5/HLA-DQB1	10
CC	GO:0030139	endocytic vesicle	31/638	303/19717	1.69e-08	6.44e-07	5.43e-07	MPEG1/TLR7/CYBB/HLA-DPA1/CTLA4/TLR6/HLA-DRA/HLA-DQA1/HLA-DPB1/WAS/NCF1/HVCN1/TLR1/CD74/FMNL1/HLA-DQA2/HLA-DQB2/HLA-DRB1/EVL/CD163/HLA-DRB5/NCF2/SYT11/RAB8B/PLD4/FCGR1B/CD36/COLEC12/FCGR1A/HLA-DQB1/MSR1	31
CC	GO:0045334	clathrin-coated endocytic vesicle	13/638	63/19717	8.93e-08	3.11e-06	2.62e-06	HLA-DPA1/CTLA4/HLA-DRA/HLA-DQA1/HLA-DPB1/CD74/HLA-DQA2/HLA-DQB2/HLA-DRB1/HLA-DRB5/FCGR1B/FCGR1A/HLA-DQB1	13
CC	GO:0030666	endocytic vesicle membrane	21/638	167/19717	1.11e-07	3.49e-06	2.94e-06	CYBB/HLA-DPA1/TLR6/HLA-DRA/HLA-DQA1/HLA-DPB1/HVCN1/TLR1/CD74/HLA-DQA2/HLA-DQB2/HLA-DRB1/CD163/HLA-DRB5/RAB8B/FCGR1B/CD36/COLEC12/FCGR1A/HLA-DQB1/MSR1	21
CC	GO:0098802	plasma membrane receptor complex	29/638	295/19717	1.17e-07	3.49e-06	2.94e-06	TRAT1/CD247/CD3G/ITGAL/CD79B/CD3E/APBB1IP/CD3D/CD79A/CD8A/CSF2RB/TLR6/CD4/ITGA4/IL2RA/IL2RB/ZAP70/TLR1/CD6/IL18RAP/IL12RB1/EBI3/IL18R1/ITGB2/IL6R/ITGAX/OSMR/CALCRL/IL6ST	29
CC	GO:0030665	clathrin-coated vesicle membrane	17/638	115/19717	1.73e-07	4.81e-06	4.06e-06	CD3G/CD3D/HLA-DPA1/CD4/HLA-DRA/HLA-DQA1/HLA-DPB1/IL7R/CD74/HLA-DQA2/HLA-DQB2/HLA-DRB1/ADRB2/HLA-DRB5/FCGR1B/FCGR1A/HLA-DQB1	17
CC	GO:0070821	tertiary granule membrane	13/638	73/19717	5.47e-07	1.43e-05	1.2e-05	CD53/CYBB/LAIR1/FCER1G/ATP8B4/CLEC12A/CD33/ITGB2/LILRB2/PTAFR/CD300A/ITGAX/SIGLEC5	13
CC	GO:0001772	immunological synapse	9/638	36/19717	1.58e-06	3.89e-05	3.28e-05	CD28/RHOH/CD53/CD3E/CD37/HAVCR2/GZMA/ZAP70/CD6	9
CC	GO:0070820	tertiary granule	18/638	164/19717	6.4e-06	0.00014864	0.000125395	CD53/CR1/NCKAP1L/CYBB/TBC1D10C/LAIR1/FCER1G/ATP8B4/CLEC12A/DOK3/CD33/ITGB2/CFP/LILRB2/PTAFR/CD300A/ITGAX/SIGLEC5	18
CC	GO:0030136	clathrin-coated vesicle	19/638	188/19717	1.19e-05	0.000261379	0.000220504	CD3G/CD3D/HLA-DPA1/CTLA4/CD4/HLA-DRA/HLA-DQA1/HLA-DPB1/IL7R/CD74/HLA-DQA2/HLA-DQB2/HLA-DRB1/ADRB2/HLA-DRB5/RAB8B/FCGR1B/FCGR1A/HLA-DQB1	19
CC	GO:0101003	ficolin-1-rich granule membrane	10/638	61/19717	2.39e-05	0.00049112	0.000414317	CR1/NCKAP1L/TBC1D10C/FCER1G/DOK3/ITGB2/LILRB2/CD300A/ITGAX/SIGLEC5	10
CC	GO:0045335	phagocytic vesicle	15/638	132/19717	2.47e-05	0.00049112	0.000414317	MPEG1/TLR7/CYBB/TLR6/WAS/NCF1/HVCN1/TLR1/FMNL1/EVL/NCF2/SYT11/RAB8B/PLD4/CD36	15
CC	GO:0012507	ER to Golgi transport vesicle membrane	10/638	62/19717	2.76e-05	0.000524988	0.000442888	HLA-DPA1/HLA-DRA/HLA-DQA1/HLA-DPB1/CD74/HLA-DQA2/HLA-DQB2/HLA-DRB1/HLA-DRB5/HLA-DQB1	10
CC	GO:0010008	endosome membrane	33/638	479/19717	4.12e-05	0.000748227	0.000631217	HLA-DOA/GIMAP5/HLA-DOB/SLA2/TLR7/HLA-DPA1/HLA-DRA/HLA-DMB/SLC9A9/HLA-DQA1/CD1C/HLA-DPB1/TLR8/ACAP1/FGD2/LY96/HLA-DMA/HLA-DQA2/HLA-DQB2/HLA-DRB1/ADRB2/MRC1/CD1D/HLA-DRB5/LAMP3/CD274/CD1B/RAB8B/GPNMB/FCGR1B/FCGR1A/HLA-DQB1/SLC39A4	33
CC	GO:0042629	mast cell granule	6/638	22/19717	5.37e-05	0.000935254	0.000788995	BTK/PIK3CG/RASGRP1/PIK3CD/SRGN/LAT2	6
CC	GO:0043020	NADPH oxidase complex	5/638	15/19717	8.01e-05	0.00133872	0.00112937	CYBB/NCF1C/NCF1/NCF1B/NCF2	5
CC	GO:0098636	protein complex involved in cell adhesion	7/638	34/19717	9.03e-05	0.00141434	0.00119316	CD28/ITGAL/CTLA4/CD80/ITGA4/ITGB2/ITGAX	7
CC	GO:0030662	coated vesicle membrane	17/638	182/19717	9.14e-05	0.00141434	0.00119316	CD3G/CD3D/HLA-DPA1/CD4/HLA-DRA/HLA-DQA1/HLA-DPB1/IL7R/CD74/HLA-DQA2/HLA-DQB2/HLA-DRB1/ADRB2/HLA-DRB5/FCGR1B/FCGR1A/HLA-DQB1	17
CC	GO:0005765	lysosomal membrane	26/638	354/19717	9.52e-05	0.00142193	0.00119956	HLA-DOA/GIMAP5/LRMP/HLA-DOB/TLR7/HLA-DPA1/HLA-DRA/HLA-DMB/HLA-DQA1/HLA-DPB1/TLR8/LAPTM5/CD74/GNB4/HLA-DMA/C3AR1/HLA-DQA2/HLA-DQB2/HLA-DRB1/CD1D/TM6SF1/HLA-DRB5/LAMP3/NFAM1/CD1B/HLA-DQB1	26
CC	GO:0098852	lytic vacuole membrane	26/638	355/19717	9.97e-05	0.00143729	0.00121253	HLA-DOA/GIMAP5/LRMP/HLA-DOB/TLR7/HLA-DPA1/HLA-DRA/HLA-DMB/HLA-DQA1/HLA-DPB1/TLR8/LAPTM5/CD74/GNB4/HLA-DMA/C3AR1/HLA-DQA2/HLA-DQB2/HLA-DRB1/CD1D/TM6SF1/HLA-DRB5/LAMP3/NFAM1/CD1B/HLA-DQB1	26
CC	GO:0030176	integral component of endoplasmic reticulum membrane	15/638	150/19717	0.000108987	0.00151855	0.00128108	HLA-DPA1/HLA-DRA/HLA-DQA1/HLA-DPB1/CD74/HLA-DQA2/HLA-DQB2/HLA-DRB1/HLA-DRB5/SLC37A2/RTN1/DERL3/HLA-DQB1/EDEM1/ALG3	15
CC	GO:0035579	specific granule membrane	11/638	91/19717	0.000168962	0.00227826	0.00192198	ITGAL/CD53/CYBB/HVCN1/LAIR1/C3AR1/ATP8B4/CLEC12A/CD33/ITGB2/CD36	11
CC	GO:0001891	phagocytic cup	6/638	27/19717	0.000185599	0.00236107	0.00199184	ARHGAP25/LCP1/AIF1/MYO1G/BIN2/SYT11	6
CC	GO:0032588	trans-Golgi network membrane	11/638	92/19717	0.000186401	0.00236107	0.00199184	HLA-DPA1/HLA-DRA/HLA-DQA1/HLA-DPB1/CD74/HLA-DQA2/HLA-DQB2/HLA-DRB1/HLA-DRB5/PLD4/HLA-DQB1	11
CC	GO:0031227	intrinsic component of endoplasmic reticulum membrane	15/638	158/19717	0.000194675	0.00239335	0.00201907	HLA-DPA1/HLA-DRA/HLA-DQA1/HLA-DPB1/CD74/HLA-DQA2/HLA-DQB2/HLA-DRB1/HLA-DRB5/SLC37A2/RTN1/DERL3/HLA-DQB1/EDEM1/ALG3	15
CC	GO:0098562	cytoplasmic side of membrane	16/638	178/19717	0.000227017	0.00271124	0.00228724	PTPRC/CD2/BLK/PTPN22/CNR2/GNG2/GNGT2/RASAL3/RGS1/LRRK2/FGR/HCK/PTPN7/GM2A/TIAM1/GNG7	16
CC	GO:0009898	cytoplasmic side of plasma membrane	14/638	154/19717	0.000489988	0.00568931	0.00479959	PTPRC/CD2/BLK/PTPN22/CNR2/GNG2/GNGT2/RGS1/FGR/HCK/PTPN7/GM2A/TIAM1/GNG7	14
CC	GO:0005767	secondary lysosome	4/638	14/19717	0.000838969	0.00908155	0.00766134	NCF1/LRRK2/NCF2/CRHBP	4
CC	GO:0061702	inflammasome complex	4/638	14/19717	0.000838969	0.00908155	0.00766134	NLRC4/AIM2/NLRP1/NLRP3	4
CC	GO:0030134	COPII-coated ER to Golgi transport vesicle	10/638	93/19717	0.000847322	0.00908155	0.00766134	HLA-DPA1/HLA-DRA/HLA-DQA1/HLA-DPB1/CD74/HLA-DQA2/HLA-DQB2/HLA-DRB1/HLA-DRB5/HLA-DQB1	10
CC	GO:0005774	vacuolar membrane	26/638	412/19717	0.000979111	0.0102317	0.00863164	HLA-DOA/GIMAP5/LRMP/HLA-DOB/TLR7/HLA-DPA1/HLA-DRA/HLA-DMB/HLA-DQA1/HLA-DPB1/TLR8/LAPTM5/CD74/GNB4/HLA-DMA/C3AR1/HLA-DQA2/HLA-DQB2/HLA-DRB1/CD1D/TM6SF1/HLA-DRB5/LAMP3/NFAM1/CD1B/HLA-DQB1	26
CC	GO:0030135	coated vesicle	20/638	289/19717	0.00123018	0.0125419	0.0105805	CD3G/CD3D/HLA-DPA1/CTLA4/CD4/HLA-DRA/HLA-DQA1/HLA-DPB1/IL7R/CD74/CCDC88A/HLA-DQA2/HLA-DQB2/HLA-DRB1/ADRB2/HLA-DRB5/RAB8B/FCGR1B/FCGR1A/HLA-DQB1	20
CC	GO:0001726	ruffle	14/638	172/19717	0.00144846	0.0144156	0.0121613	LCP1/AIF1/SAMSN1/WIPF1/PLEK/FGD2/FAM107A/MYO5A/RASGRP2/FGR/S100B/PLEKHO1/MEFV/TIAM1	14
CC	GO:0005942	phosphatidylinositol 3-kinase complex	5/638	27/19717	0.00156062	0.0151707	0.0127983	PIK3CG/PIK3CD/SLA2/PIK3R5/PIK3R6	5
CC	GO:0005770	late endosome	18/638	256/19717	0.00177451	0.0168579	0.0142216	GIMAP5/SLA2/CD79A/HLA-DRA/HLA-DMB/SLC9A9/CD1E/IL12B/CD74/LRRK2/HLA-DMA/HLA-DRB1/MYO5A/HLA-DRB5/LAMP3/CXCR4/SLC31A2/CRHBP	18
CC	GO:0042581	specific granule	13/638	160/19717	0.00214428	0.019918	0.0168031	DOCK2/ITGAL/CD53/CYBB/HVCN1/LAIR1/C3AR1/ATP8B4/CLEC12A/CD33/ITGB2/CFP/CD36	13
CC	GO:0030133	transport vesicle	24/638	392/19717	0.00224765	0.0204243	0.0172302	STX11/HLA-DPA1/HLA-DRA/HLA-DQA1/HLA-DPB1/SYTL3/ITPR1/CD74/IGF1/LRRK2/CCDC88A/HLA-DQA2/HLA-DQB2/HLA-DRB1/CPA3/HCK/MCTP1/HLA-DRB5/PDE4B/SYT11/RAB8B/HLA-DQB1/FGFR4/ECE2	24
CC	GO:0031234	extrinsic component of cytoplasmic side of plasma membrane	9/638	91/19717	0.00272136	0.0242027	0.0204178	BLK/CNR2/GNG2/GNGT2/RGS1/FGR/HCK/TIAM1/GNG7	9
CC	GO:0044853	plasma membrane raft	10/638	109/19717	0.00282494	0.0243468	0.0205393	MS4A1/LCP2/CD8A/MAL/P2RY12/FASLG/LRRK2/HCK/ITGB2/SELPLG	10
CC	GO:0101002	ficolin-1-rich granule	14/638	185/19717	0.00285405	0.0243468	0.0205393	CR1/NCKAP1L/FGL2/TBC1D10C/MNDA/GMFG/FCER1G/BIN2/DOK3/ITGB2/LILRB2/CD300A/ITGAX/SIGLEC5	14
CC	GO:0031252	cell leading edge	24/638	403/19717	0.00320393	0.0267205	0.0225419	LCP1/APBB1IP/AIF1/ARHGEF6/SAMSN1/WIPF1/PLEK/FGD2/DOCK8/MYO1G/CCDC88A/EVL/FAM107A/MYO5A/RASGRP2/FGR/ARHGAP31/PSTPIP1/CXCR4/S100B/ABI3/PLEKHO1/MEFV/TIAM1	24
CC	GO:0030658	transport vesicle membrane	15/638	208/19717	0.00326016	0.0267205	0.0225419	HLA-DPA1/HLA-DRA/HLA-DQA1/HLA-DPB1/ITPR1/CD74/LRRK2/HLA-DQA2/HLA-DQB2/HLA-DRB1/MCTP1/HLA-DRB5/SYT11/HLA-DQB1/ECE2	15
CC	GO:0032587	ruffle membrane	9/638	94/19717	0.00339197	0.0269194	0.0227097	LCP1/AIF1/PLEK/FGD2/FAM107A/RASGRP2/FGR/PLEKHO1/TIAM1	9
CC	GO:0033655	host cell cytoplasm part	3/638	10/19717	0.00341323	0.0269194	0.0227097	GBP4/GBP2/GBP6	3
CC	GO:0019898	extrinsic component of membrane	19/638	295/19717	0.00359444	0.0278236	0.0234724	PIK3CG/BLK/JAKMIP1/PIK3CD/SLA2/MAL/PIK3R5/CNR2/NCF1/SYTL3/GNG2/GNGT2/RGS1/FGR/GFRA2/HCK/PIK3R6/TIAM1/GNG7	19
CC	GO:0030660	Golgi-associated vesicle membrane	10/638	114/19717	0.00390879	0.0297068	0.0250611	HLA-DPA1/HLA-DRA/HLA-DQA1/HLA-DPB1/CD74/HLA-DQA2/HLA-DQB2/HLA-DRB1/HLA-DRB5/HLA-DQB1	10
CC	GO:0030430	host cell cytoplasm	3/638	11/19717	0.00458112	0.0335948	0.0283412	GBP4/GBP2/GBP6	3
CC	GO:0031680	G-protein beta/gamma-subunit complex	3/638	11/19717	0.00458112	0.0335948	0.0283412	GNG2/GNGT2/GNG7	3
CC	GO:0005798	Golgi-associated vesicle	13/638	178/19717	0.00534734	0.0385377	0.0325111	HLA-DPA1/HLA-DRA/HLA-DQA1/HLA-DPB1/CD74/LRRK2/CCDC88A/HLA-DQA2/HLA-DQB2/HLA-DRB1/HLA-DRB5/RAB8B/HLA-DQB1	13
MF	GO:0004896	cytokine receptor activity	36/613	96/17697	4.44e-28	2.83e-25	2.38e-25	CCR5/CCR7/CCR4/CXCR5/CXCR6/CCR2/IL10RA/FLT3/CSF2RB/CD4/IL21R/IL2RA/CMKLR1/CCR8/IL2RB/IL7R/IL22RA2/IL18RAP/LIFR/IL12B/CD74/IL12RB1/EBI3/IL18R1/CCR1/GFRA2/IL1R1/CXCR4/IL5RA/IL6R/XCR1/OSMR/IL1RL1/IL6ST/CSF2RA/GPR35	36
MF	GO:0019955	cytokine binding	32/613	128/17697	5.46e-19	1.74e-16	1.46e-16	CCR5/CCR7/CCR4/CXCR5/CXCR6/CCR2/IL10RA/CD4/ITGA4/IL2RA/CCR8/IL2RB/IL22RA2/GBP1/LIFR/IL12B/CD74/IL12RB1/CSF1R/EBI3/IL18R1/CCR1/IL1R1/CXCR4/IL5RA/IL6R/XCR1/CD36/OSMR/IL1RL1/IL6ST/CSF2RA	32
MF	GO:0023023	MHC protein complex binding	13/613	25/17697	3.23e-13	6.87e-11	5.78e-11	MS4A1/HLA-DOA/HLA-DOB/CD8A/HLA-DRA/HLA-DMB/LILRB1/CD74/HLA-DMA/HLA-DRB1/KLRD1/LILRB2/KLRC1	13
MF	GO:0030246	carbohydrate binding	36/613	271/17697	4.33e-12	6.32e-10	5.31e-10	SELL/CD22/CD69/KLRK1/CLEC10A/HLA-DRA/CLECL1/KLRB1/SIGLEC8/SIGLEC10/CLEC17A/CLEC9A/FCER2/CLEC7A/CHI3L2/KLRG1/ENPP2/CD209/HLA-DRB1/CLEC4A/SIGLEC6/CLEC12A/SIGLEC7/SELP/CD72/KLRD1/MRC1/CD33/CLEC2B/CLEC4E/SIGLEC1/CLEC6A/COLEC12/KLRF1/SIGLEC5/KLRC1	36
MF	GO:0019865	immunoglobulin binding	12/613	24/17697	4.96e-12	6.32e-10	5.31e-10	MS4A1/CD22/CD4/FCER2/FCER1G/MS4A2/FCGR2C/FCGR2B/FCGR3A/FCGR1B/FCGR2A/FCGR1A	12
MF	GO:0001637	G protein-coupled chemoattractant receptor activity	12/613	26/17697	1.66e-11	1.51e-09	1.27e-09	CCR5/CCR7/CCR4/CXCR5/CXCR6/CCR2/CMKLR1/CCR8/CCR1/CXCR4/XCR1/GPR35	12
MF	GO:0004950	chemokine receptor activity	12/613	26/17697	1.66e-11	1.51e-09	1.27e-09	CCR5/CCR7/CCR4/CXCR5/CXCR6/CCR2/CMKLR1/CCR8/CCR1/CXCR4/XCR1/GPR35	12
MF	GO:0032395	MHC class II receptor activity	8/613	10/17697	8.39e-11	6.68e-09	5.62e-09	HLA-DOA/HLA-DOB/HLA-DPA1/HLA-DRA/HLA-DQA1/HLA-DQA2/HLA-DQB2/HLA-DQB1	8
MF	GO:0016493	C-C chemokine receptor activity	10/613	23/17697	1.76e-09	1.12e-07	9.43e-08	CCR5/CCR7/CCR4/CXCR5/CXCR6/CCR2/CCR8/CCR1/CXCR4/XCR1	10
MF	GO:0015026	coreceptor activity	13/613	44/17697	1.76e-09	1.12e-07	9.43e-08	CD28/CCR5/FCRL1/CXCR6/CD8A/CD4/CD80/ITGA4/CD86/CCR8/LY96/LILRA4/CXCR4	13
MF	GO:0001608	G protein-coupled nucleotide receptor activity	8/613	13/17697	2.19e-09	1.16e-07	9.76e-08	P2RY10/GPR171/P2RY13/P2RY12/P2RY8/GPR34/P2RY14/PTAFR	8
MF	GO:0045028	G protein-coupled purinergic nucleotide receptor activity	8/613	13/17697	2.19e-09	1.16e-07	9.76e-08	P2RY10/GPR171/P2RY13/P2RY12/P2RY8/GPR34/P2RY14/PTAFR	8
MF	GO:0019957	C-C chemokine binding	10/613	24/17697	2.92e-09	1.43e-07	1.21e-07	CCR5/CCR7/CCR4/CXCR5/CXCR6/CCR2/CCR8/CCR1/CXCR4/XCR1	10
MF	GO:0035586	purinergic receptor activity	10/613	25/17697	4.72e-09	2.15e-07	1.81e-07	P2RY10/GPR171/P2RY13/P2RY12/P2RY8/GPR34/P2RX7/ADORA3/P2RY14/PTAFR	10
MF	GO:0019956	chemokine binding	11/613	32/17697	5.24e-09	2.18e-07	1.83e-07	CCR5/CCR7/CCR4/CXCR5/CXCR6/CCR2/ITGA4/CCR8/CCR1/CXCR4/XCR1	11
MF	GO:0005126	cytokine receptor binding	32/613	286/17697	5.47e-09	2.18e-07	1.83e-07	TNFSF8/CXCL13/STAP1/CCL19/CCR2/LTA/TNFSF13B/LTB/FASLG/CXCL9/LIFR/IL12B/CCL5/CD40LG/CCL22/IL12RB1/CD300LF/EBI3/STAT1/CSF1/TNFSF14/IL10/CCL13/GATA3/CCL17/CXCL10/IL6R/XCL2/IFNG/CCL4/IL6ST/CFLAR	32
MF	GO:0001614	purinergic nucleotide receptor activity	9/613	20/17697	8.08e-09	2.86e-07	2.41e-07	P2RY10/GPR171/P2RY13/P2RY12/P2RY8/GPR34/P2RX7/P2RY14/PTAFR	9
MF	GO:0016502	nucleotide receptor activity	9/613	20/17697	8.08e-09	2.86e-07	2.41e-07	P2RY10/GPR171/P2RY13/P2RY12/P2RY8/GPR34/P2RX7/P2RY14/PTAFR	9
MF	GO:0019864	IgG binding	7/613	11/17697	1.69e-08	5.67e-07	4.77e-07	FCER1G/FCGR2C/FCGR2B/FCGR3A/FCGR1B/FCGR2A/FCGR1A	7
MF	GO:0023026	MHC class II protein complex binding	8/613	16/17697	1.99e-08	6.35e-07	5.34e-07	MS4A1/HLA-DOA/HLA-DOB/HLA-DRA/HLA-DMB/CD74/HLA-DMA/HLA-DRB1	8
MF	GO:0042287	MHC protein binding	11/613	40/17697	7.3e-08	2.21e-06	1.86e-06	FCRL6/KLRK1/CD8A/CD4/CLEC7A/LILRB1/CD74/LAG3/KLRD1/CD244/LILRB2	11
MF	GO:0038187	pattern recognition receptor activity	8/613	21/17697	2.7e-07	7.83e-06	6.58e-06	TLR7/TLR8/CLEC7A/LY96/CLEC4E/PTAFR/CD36/COLEC12	8
MF	GO:0071723	lipopeptide binding	6/613	10/17697	3.14e-07	8.71e-06	7.32e-06	TLR6/CD1C/TLR1/CD1E/CD1D/CD1B	6
MF	GO:0005125	cytokine activity	24/613	220/17697	7.13e-07	1.89e-05	1.59e-05	TNFSF8/CXCL13/CCL19/IL16/LTA/TNFSF13B/LTB/FASLG/CXCL9/IL12B/CCL5/CD40LG/CCL22/EBI3/CSF1/TNFSF14/IL10/CCL13/CCL17/CXCL10/XCL2/IFNG/CCL4/CMTM8	24
MF	GO:0048020	CCR chemokine receptor binding	10/613	43/17697	1.58e-06	4.02e-05	3.38e-05	CXCL13/CCL19/CCR2/CCL5/CCL22/STAT1/CCL13/CCL17/XCL2/CCL4	10
MF	GO:0042379	chemokine receptor binding	12/613	66/17697	2.38e-06	5.84e-05	4.91e-05	CXCL13/CCL19/CCR2/CXCL9/CCL5/CCL22/STAT1/CCL13/CCL17/CXCL10/XCL2/CCL4	12
MF	GO:0003823	antigen binding	19/613	160/17697	2.9e-06	6.77e-05	5.69e-05	CD48/SLAMF1/HLA-DPA1/HLA-DRA/HLA-DQA1/CD1C/HLA-DPB1/ITGA4/IL7R/CD1E/CD209/HLA-DRB1/LILRB4/LAG3/KLRD1/CD1D/HLA-DRB5/CD1B/HLA-DQB1	19
MF	GO:0008329	signaling pattern recognition receptor activity	7/613	20/17697	3.02e-06	6.77e-05	5.69e-05	TLR7/TLR8/CLEC7A/LY96/PTAFR/CD36/COLEC12	7
MF	GO:0008528	G protein-coupled peptide receptor activity	18/613	146/17697	3.08e-06	6.77e-05	5.69e-05	CCR5/CCR7/CYSLTR1/CCR4/CXCR5/CXCR6/CCR2/CMKLR1/CCR8/CYSLTR2/FPR3/TSHR/CCR1/CXCR4/XCR1/CALCRL/GP1BA/GPR35	18
MF	GO:0001653	peptide receptor activity	18/613	152/17697	5.49e-06	0.000115165	9.69e-05	CCR5/CCR7/CYSLTR1/CCR4/CXCR5/CXCR6/CCR2/CMKLR1/CCR8/CYSLTR2/FPR3/TSHR/CCR1/CXCR4/XCR1/CALCRL/GP1BA/GPR35	18
MF	GO:0008009	chemokine activity	10/613	49/17697	5.6e-06	0.000115165	9.69e-05	CXCL13/CCL19/CXCL9/CCL5/CCL22/CCL13/CCL17/CXCL10/XCL2/CCL4	10
MF	GO:0001784	phosphotyrosine residue binding	9/613	40/17697	7.08e-06	0.000140842	0.000118464	STAP1/SAMSN1/ZAP70/PLCG2/SHE/FGR/HCK/VAV1/CBLC	9
MF	GO:0005164	tumor necrosis factor receptor binding	8/613	31/17697	7.71e-06	0.000144464	0.000121511	TNFSF8/LTA/TNFSF13B/LTB/FASLG/CD40LG/STAT1/TNFSF14	8
MF	GO:0042605	peptide antigen binding	8/613	31/17697	7.71e-06	0.000144464	0.000121511	HLA-DPA1/HLA-DRA/HLA-DQA1/HLA-DPB1/CD209/HLA-DRB1/HLA-DRB5/HLA-DQB1	8
MF	GO:0042277	peptide binding	26/613	295/17697	1.33e-05	0.000241878	0.000203447	HLA-DPA1/TLR6/HLA-DRA/ITM2A/HLA-DQA1/CD1C/HLA-DPB1/C1QA/TLR1/CD1E/CD74/CD209/HLA-DRB1/ADRB2/CD1D/FCGR2B/ITGB2/HLA-DRB5/CD1B/LILRB2/CMA1/CRHBP/CD36/CALCRL/HLA-DQB1/MSR1	26
MF	GO:0050664	oxidoreductase activity, acting on NAD(P)H, oxygen as acceptor	6/613	17/17697	1.5e-05	0.000266266	0.00022396	CYBB/KMO/NCF1C/NCF1/NCF1B/NCF2	6
MF	GO:1990782	protein tyrosine kinase binding	13/613	93/17697	1.86e-05	0.0003195	0.000268736	TRAT1/FCRL3/CD247/CD2/STAP1/CD4/DOK2/CASS4/BANK1/TIAM1/ITGAX/DOCK4/CBLC	13
MF	GO:0004715	non-membrane spanning protein tyrosine kinase activity	9/613	46/17697	2.37e-05	0.00038682	0.00032536	ITK/BTK/BLK/SLA/ZAP70/TXK/FGR/HCK/JAK3	9
MF	GO:0032813	tumor necrosis factor receptor superfamily binding	9/613	46/17697	2.37e-05	0.00038682	0.00032536	TNFSF8/LTA/TNFSF13B/LTB/FASLG/CD40LG/STAT1/TNFSF14/CFLAR	9
MF	GO:0016175	superoxide-generating NADPH oxidase activity	5/613	12/17697	3.17e-05	0.0005054	0.000425099	CYBB/NCF1C/NCF1/NCF1B/NCF2	5
MF	GO:0001618	virus receptor activity	11/613	74/17697	4.53e-05	0.00068772	0.000578451	SLAMF1/CCR5/CR1/CD4/CD80/CD86/CR2/CD209/MRC1/CXCR4/SELPLG	11
MF	GO:0104005	hijacked molecular function	11/613	74/17697	4.53e-05	0.00068772	0.000578451	SLAMF1/CCR5/CR1/CD4/CD80/CD86/CR2/CD209/MRC1/CXCR4/SELPLG	11
MF	GO:0033218	amide binding	28/613	356/17697	4.99e-05	0.000739149	0.000621709	HLA-DPA1/TLR6/HLA-DRA/ITM2A/HLA-DQA1/CD1C/HLA-DPB1/C1QA/TLR1/CD1E/CD74/CD209/HLA-DRB1/CD300LF/ADRB2/CD1D/FCGR2B/ITGB2/FOLR2/HLA-DRB5/CD1B/LILRB2/CMA1/CRHBP/CD36/CALCRL/HLA-DQB1/MSR1	28
MF	GO:0045309	protein phosphorylated amino acid binding	9/613	51/17697	5.61e-05	0.000811487	0.000682553	STAP1/SAMSN1/ZAP70/PLCG2/SHE/FGR/HCK/VAV1/CBLC	9
MF	GO:0043325	phosphatidylinositol-3,4-bisphosphate binding	7/613	30/17697	5.87e-05	0.000831277	0.000699199	PLEK/NCF1C/NCF1/NCF1B/MYO1G/DAPP1/ADAP2	7
MF	GO:0030695	GTPase regulator activity	25/613	304/17697	6.12e-05	0.00084739	0.000712752	ARHGAP25/DOCK2/ARHGAP30/ARHGAP15/RHOH/TAGAP/NCKAP1L/ARHGEF6/ARHGAP9/RGS18/TBC1D10C/WAS/ACAP1/SMAP2/RASAL3/RGS1/LRRK2/RASGRP3/GPSM3/ARHGAP31/ARHGAP20/FAM13B/ADAP2/DOCK4/RTKN	25
MF	GO:0008081	phosphoric diester hydrolase activity	12/613	94/17697	9.57e-05	0.00129718	0.00109107	CCR5/ENPP2/CCL5/PLCG2/PDE6G/CCR1/PLCL2/PRKAR2B/PDE4B/PDE7B/PLD4/PDE6B	12
MF	GO:0016176	superoxide-generating NADPH oxidase activator activity	4/613	10/17697	0.000253397	0.00336279	0.00282849	NCF1C/NCF1/NCF1B/NCF2	4
MF	GO:0001540	amyloid-beta binding	10/613	78/17697	0.000348675	0.00453277	0.00381258	TLR6/ITM2A/C1QA/CD74/ADRB2/FCGR2B/ITGB2/LILRB2/CD36/MSR1	10
MF	GO:0005070	SH3/SH2 adaptor activity	8/613	52/17697	0.000387802	0.0049406	0.00415561	CD28/SH2D1A/FCRL2/STAP1/SLA/SLA2/GRAP2/CLNK	8
MF	GO:0060589	nucleoside-triphosphatase regulator activity	25/613	344/17697	0.000416968	0.00520801	0.00438053	ARHGAP25/DOCK2/ARHGAP30/ARHGAP15/RHOH/TAGAP/NCKAP1L/ARHGEF6/ARHGAP9/RGS18/TBC1D10C/WAS/ACAP1/SMAP2/RASAL3/RGS1/LRRK2/RASGRP3/GPSM3/ARHGAP31/ARHGAP20/FAM13B/ADAP2/DOCK4/RTKN	25
MF	GO:0035591	signaling adaptor activity	10/613	80/17697	0.000428888	0.00525387	0.00441911	CD28/TRAT1/SH2D1A/FCRL2/STAP1/SLA/SLA2/GRAP2/DOK2/CLNK	10
MF	GO:0042288	MHC class I protein binding	5/613	20/17697	0.000493406	0.00593018	0.00498796	KLRK1/CD8A/LILRB1/CD244/LILRB2	5
MF	GO:0033691	sialic acid binding	4/613	12/17697	0.000565092	0.00645499	0.00542938	CD22/ST8SIA4/SELP/CD33	4
MF	GO:0035325	Toll-like receptor binding	4/613	12/17697	0.000565092	0.00645499	0.00542938	TLR6/TLR1/LY96/CD36	4
MF	GO:0005096	GTPase activator activity	21/613	273/17697	0.000567472	0.00645499	0.00542938	ARHGAP25/DOCK2/ARHGAP30/ARHGAP15/TAGAP/NCKAP1L/ARHGEF6/ARHGAP9/RGS18/TBC1D10C/ACAP1/SMAP2/RASAL3/RGS1/LRRK2/RASGRP3/ARHGAP31/ARHGAP20/FAM13B/ADAP2/DOCK4	21
MF	GO:0017124	SH3 domain binding	13/613	130/17697	0.000582588	0.00651067	0.00547622	HCLS1/CD3E/PTPN22/WIPF1/WAS/NCF1/EVL/ARHGAP31/QKI/ABI3/SH3BP5/DOCK4/CBLC	13
MF	GO:0038024	cargo receptor activity	10/613	85/17697	0.00069851	0.00767157	0.00645266	CD6/ENPP2/MRC1/CD163/ITGB2/FOLR2/CD163L1/CD36/COLEC12/MSR1	10
MF	GO:0004713	protein tyrosine kinase activity	13/613	134/17697	0.000776682	0.00838553	0.00705319	ITK/BTK/BLK/SLA/FLT3/ZAP70/CSF1R/TXK/FGR/HCK/MUSK/JAK3/FGFR4	13
MF	GO:0005537	mannose binding	5/613	22/17697	0.000791353	0.00840153	0.00706664	CLEC17A/CD209/CLEC4A/MRC1/CLEC6A	5
MF	GO:0004435	phosphatidylinositol phospholipase C activity	5/613	26/17697	0.00176306	0.0182992	0.0153917	CCR5/CCL5/PLCG2/CCR1/PLCL2	5
MF	GO:0005044	scavenger receptor activity	7/613	51/17697	0.00178109	0.0182992	0.0153917	CD6/ENPP2/CD163/CD163L1/CD36/COLEC12/MSR1	7
MF	GO:0051219	phosphoprotein binding	9/613	83/17697	0.00227244	0.0229769	0.0193262	STAP1/SAMSN1/ZAP70/PLCG2/SHE/FGR/HCK/VAV1/CBLC	9
MF	GO:0030674	protein binding, bridging	14/613	170/17697	0.00241787	0.0240139	0.0201985	CD28/TRAT1/SH2D1A/FCRL2/STAP1/SLA/SLA2/GRAP2/TRIM22/DOK2/ANK2/CLNK/COL19A1/ADAP2	14
MF	GO:0004114	3',5'-cyclic-nucleotide phosphodiesterase activity	5/613	28/17697	0.0024881	0.0240139	0.0201985	PDE6G/PRKAR2B/PDE4B/PDE7B/PDE6B	5
MF	GO:0004629	phospholipase C activity	5/613	28/17697	0.0024881	0.0240139	0.0201985	CCR5/CCL5/PLCG2/CCR1/PLCL2	5
MF	GO:0030971	receptor tyrosine kinase binding	8/613	69/17697	0.00257769	0.0241469	0.0203103	TRAT1/CD2/STAP1/DOK2/TIAM1/ITGAX/DOCK4/CBLC	8
MF	GO:0048365	Rac GTPase binding	8/613	69/17697	0.00257769	0.0241469	0.0203103	DOCK2/NCKAP1L/WAS/FMNL1/NCF2/TIAM1/VAV1/DOCK4	8
MF	GO:0019838	growth factor binding	12/613	137/17697	0.0029082	0.0262161	0.0220507	CXCL13/IL10RA/IL2RA/IL2RB/LIFR/IL1R1/IL6R/CD36/OSMR/IL6ST/FGFR4/RPS2	12
MF	GO:0048018	receptor ligand activity	29/613	482/17697	0.00291786	0.0262161	0.0220507	TNFSF8/CXCL13/CCL19/PNOC/IL16/LTA/TNFSF13B/LTB/FASLG/GMFG/CXCL9/IL12B/CCL5/IGF1/CD40LG/CCL22/EBI3/CSF1/TNFSF14/IL10/CCL13/CCL17/CXCL10/IL6R/GPNMB/XCL2/IFNG/CCL4/CMTM8	29
MF	GO:0004112	cyclic-nucleotide phosphodiesterase activity	5/613	29/17697	0.00292204	0.0262161	0.0220507	PDE6G/PRKAR2B/PDE4B/PDE7B/PDE6B	5
MF	GO:0005085	guanyl-nucleotide exchange factor activity	16/613	214/17697	0.00327749	0.0289967	0.0243895	DOCK2/DOCK10/TAGAP/RASGRP1/ARHGEF6/P2RY12/FGD2/CYTH4/DOCK8/RASGRP3/RASGRP2/RGL1/TIAM1/SH3BP5/VAV1/DOCK4	16
MF	GO:0005522	profilin binding	3/613	11/17697	0.00554191	0.0470693	0.0395906	WIPF1/FMNL1/EVL	3
MF	GO:0035004	phosphatidylinositol 3-kinase activity	3/613	11/17697	0.00554191	0.0470693	0.0395906	PIK3CG/PIK3CD/PIK3R6	3
MF	GO:0045236	CXCR chemokine receptor binding	3/613	11/17697	0.00554191	0.0470693	0.0395906	CXCL13/CXCL9/CXCL10	3
