# Supplementary material for: Friend or Foe: Prognostic and Immunotherapy Roles of BTLA in Colorectal Cancer
Source: Front Mol Biosci. 2020 Jul 21;7:148. doi: 10.3389/fmolb.2020.00148 (PMC7385242; doi:10.3389/fmolb.2020.00148)
Supplement: TABLE S2 — Kyoto Encyclopedia of Genes and Genomes of BTLA. [file Table_2.XLSX]

## Sheet: KEGGBTLACRCok
ID	Description	GeneRatio	BgRatio	pvalue	p.adjust	qvalue	geneID	Count
hsa04060	Cytokine-cytokine receptor interaction	58/369	294/8016	3.96e-22	3.36e-20	2.72e-20	1234/944/608/10563/1236/939/1233/6363/643/10663/729230/3603/3587/4049/3604/1439/920/50615/23495/3559/1237/10673/3560/4050/356/3575/4283/8807/3977/3593/6352/959/6367/3594/1436/943/8809/1230/3554/1435/115650/8740/3586/6357/6361/3627/7852/3568/3570/6846/2829/9180/3458/9173/6351/3572/1438/8784	58
hsa04640	Hematopoietic cell lineage	46/369	99/8016	8.92e-36	2.27e-33	1.84e-33	931/952/914/917/916/1378/3111/933/3112/915/2322/930/925/951/3113/920/3122/3109/3117/911/3115/3676/3559/2208/3575/1380/913/3108/1436/3118/3123/3554/945/912/1435/924/3127/3568/3570/910/1379/948/2209/3119/1438/2811	46
hsa04514	Cell adhesion molecules (CAMs)	43/369	147/8016	1.11e-23	1.42e-21	1.15e-21	5788/940/201633/6402/914/3683/10666/29851/3111/933/3112/925/3113/1493/920/3122/3109/941/3117/3115/3676/942/80380/7412/923/5133/6693/959/3108/3118/3123/6403/5175/3689/3127/29126/58494/6614/57863/6404/3119/57502/1365	43
hsa04062	Chemokine signaling pathway	40/369	189/8016	1.41e-16	3e-15	2.43e-15	3702/5579/1794/1234/10563/5294/1236/1233/6363/643/10663/729230/5293/23533/7454/653361/1237/54331/4283/2793/6352/6367/59345/6772/1230/10235/2268/3055/6357/6361/3627/7852/146850/6846/3718/7074/7409/2829/6351/2788	40
hsa05152	Tuberculosis	38/369	180/8016	9.33e-16	1.83e-14	1.48e-14	1378/3111/3112/3587/3113/10333/3122/3109/3117/3115/64581/7096/3593/972/2207/3108/30835/3118/3123/4261/6772/9103/4360/718/2213/3689/3586/3127/2214/4046/26253/1379/2212/3687/3458/2209/3119/596	38
hsa04659	Th17 cell differentiation	32/369	107/8016	3.57e-18	1.39e-16	1.12e-16	919/3662/917/916/3111/3112/915/3113/920/3122/50615/3109/3117/3115/3559/30009/3560/7535/3108/3594/3118/3123/6772/50943/3554/2625/3127/3570/3718/3458/3119/3572	32
hsa04061	Viral protein interaction with cytokine and cytokine receptor	31/369	100/8016	3.81e-18	1.39e-16	1.12e-16	1234/10563/1236/1233/6363/643/729230/3587/4049/3559/1237/3560/4283/8807/6352/6367/1436/8809/1230/1435/8740/3586/6357/6361/3627/7852/3570/6846/2829/6351/3572	31
hsa05150	Staphylococcus aureus infection	30/369	96/8016	1.05e-17	3.35e-16	2.71e-16	3683/3111/3112/3113/3122/3109/3117/3115/712/3108/719/3118/3123/2359/3075/9103/713/6403/718/2213/3689/3586/714/3127/2214/5724/2212/6404/2209/3119	30
hsa05140	Leishmaniasis	29/369	77/8016	1.01e-19	5.15e-18	4.17e-18	5579/1378/3111/3112/1536/3113/3122/3109/3117/3115/3676/653361/3593/3108/3118/3123/6772/9103/718/3689/3586/3127/2214/4688/1379/2212/3458/2209/3119	29
hsa04658	Th1 and Th2 cell differentiation	29/369	92/8016	2.88e-17	6.67e-16	5.4e-16	919/6775/917/916/3111/3112/915/3113/920/3122/3109/3117/3115/3559/30009/3560/7535/3593/3108/3594/3118/3123/6772/2625/3127/3718/4094/3458/3119	29
hsa04145	Phagosome	29/369	152/8016	3.92e-11	4.76e-10	3.85e-10	3111/3112/1536/3113/10333/3122/3109/3117/3115/653361/64581/3108/30835/3118/3123/9103/4360/718/2213/3689/3127/2214/4688/2212/948/81035/2209/3119/4481	29
hsa05169	Epstein-Barr virus infection	27/369	201/8016	4.5e-07	3.82e-06	3.09e-06	919/695/917/3683/916/3111/3112/5293/915/930/3113/3122/3109/3117/3115/2208/1380/5336/3108/3118/3123/6772/3127/3627/3718/3119/596	27
hsa05166	Human T-cell leukemia virus 1 infection	27/369	219/8016	2.48e-06	1.92e-05	1.55e-05	917/3683/916/3111/3112/5293/915/4049/3113/920/3122/3109/3117/3115/3559/3560/3108/3118/3123/3554/115650/3689/3127/2113/6688/3718/3119	27
hsa05145	Toxoplasmosis	26/369	112/8016	3.9e-12	5.23e-11	4.23e-11	1234/5294/3111/3112/3587/3113/3122/3109/3117/3115/23533/23643/3593/959/3108/3118/3123/4261/6772/3586/3127/146850/330/3458/3119/596	26
hsa05322	Systemic lupus erythematosus	26/369	133/8016	2.38e-10	2.64e-09	2.13e-09	940/3111/3112/3113/3122/3109/941/3117/3115/942/712/959/3108/3118/3123/713/718/3586/714/3127/2214/1511/2212/3458/2209/3119	26
hsa04672	Intestinal immune network for IgA production	25/369	49/8016	3.91e-21	2.49e-19	2.01e-19	940/608/29851/3111/3112/3113/3122/3109/941/3117/3115/3676/23495/942/10673/959/3108/3118/3123/57379/115650/3586/3127/7852/3119	25
hsa05321	Inflammatory bowel disease (IBD)	25/369	65/8016	2.05e-17	5.21e-16	4.22e-16	6775/3111/3112/3113/3122/50615/3109/3117/3115/30009/8807/3593/3108/3594/3118/3123/8809/6772/50943/3586/2625/3127/4094/3458/3119	25
hsa04380	Osteoclast differentiation	24/369	128/8016	2.89e-09	2.95e-08	2.39e-08	695/55423/5293/3937/814/653361/10859/23547/5336/1436/6772/11006/9103/3554/1435/2213/2214/4688/10288/6688/10990/2212/3458/2209	24
hsa04014	Ras signaling pathway	24/369	232/8016	0.000160486	0.00104933	0.000848996	5579/26279/10125/83593/5293/2322/356/7535/54331/2793/64926/3479/25780/5336/59345/1436/10235/1435/23179/2113/3363/7074/2788/2264	24
hsa05323	Rheumatoid arthritis	23/369	93/8016	1.75e-11	2.23e-10	1.8e-10	940/3683/3111/3112/3113/1493/3122/3109/941/3117/3115/942/10673/4050/6352/3108/3118/3123/1435/3689/3127/3458/3119	23
hsa05164	Influenza A	23/369	170/8016	2.89e-06	2.17e-05	1.75e-05	5579/3111/3112/5293/51284/3113/3122/3109/3117/3115/356/3593/6352/3108/3118/3123/4261/6772/3127/3627/114548/3458/3119	23
hsa04630	JAK-STAT signaling pathway	22/369	162/8016	4.47e-06	3.17e-05	2.56e-05	6775/5293/3587/1439/50615/3559/3560/3575/116379/3977/3593/3594/6772/3586/3568/3570/3718/9180/3458/3572/596/1438	22
hsa04660	T cell receptor signaling pathway	21/369	104/8016	7.27e-09	6.86e-08	5.55e-08	3702/5788/940/919/917/916/29851/10125/5293/3937/915/925/1493/920/7535/9402/5133/959/3586/7409/3458	21
hsa04650	Natural killer cell mediated cytotoxicity	21/369	131/8016	4.72e-07	3.88e-06	3.14e-06	4068/5579/962/919/3683/5293/3937/22914/259197/356/7535/5336/2207/3824/3689/10870/51744/2214/7409/3458/3821	21
hsa05167	Kaposi sarcoma-associated herpesvirus infection	21/369	186/8016	0.000121211	0.000813389	0.000658098	1234/5294/1233/5293/23533/942/131450/1237/54331/2793/3708/5336/59345/6772/1230/3055/718/9976/146850/3572/2788	21
hsa05330	Allograft rejection	20/369	38/8016	1.73e-17	4.9e-16	3.97e-16	940/3111/3112/3113/3122/3109/941/3117/3115/942/356/3593/959/3108/3118/3123/3586/3127/3458/3119	20
hsa05320	Autoimmune thyroid disease	20/369	53/8016	5.51e-14	8.27e-13	6.69e-13	940/3111/3112/3113/1493/3122/3109/941/3117/3115/942/356/959/3108/3118/3123/7253/3586/3127/3119	20
hsa04064	NF-kappa B signaling pathway	20/369	102/8016	2.83e-08	2.57e-07	2.08e-07	5579/695/6363/4049/10673/4050/7412/7535/23643/5336/959/3554/115650/8740/6357/330/597/6351/596/8837	20
hsa05170	Human immunodeficiency virus 1 infection	20/369	212/8016	0.00176628	0.00938338	0.00759192	5579/919/1234/917/916/5293/915/920/356/54331/2793/60489/3708/5336/59345/164668/7852/25939/596/2788	20
hsa05332	Graft-versus-host disease	19/369	41/8016	2.43e-15	4.43e-14	3.58e-14	940/3111/3112/3113/3122/3109/941/3117/3115/942/356/3108/3118/3123/3824/3127/3458/3119/3821	19
hsa04940	Type I diabetes mellitus	19/369	43/8016	7.3e-15	1.24e-13	1e-13	940/3111/3112/4049/3113/3122/3109/941/3117/3115/942/356/3593/3108/3118/3123/3127/3458/3119	19
hsa04612	Antigen processing and presentation	19/369	78/8016	1.39e-09	1.47e-08	1.19e-08	3111/3112/925/3113/920/3122/3109/3117/3115/972/3108/3118/3123/4261/3824/3127/3458/3119/3821	19
hsa04662	B cell receptor signaling pathway	19/369	82/8016	3.43e-09	3.37e-08	2.72e-08	5579/695/974/933/5293/930/973/1380/10859/23547/25780/5336/11006/971/2213/27071/10288/10990/7409	19
hsa04670	Leukocyte transendothelial migration	19/369	112/8016	6.84e-07	5.45e-06	4.41e-06	3702/5579/399/3683/83593/5293/1536/3676/653361/7412/5336/7294/5175/3689/7852/4688/58494/7409/1365	19
hsa05416	Viral myocarditis	18/369	60/8016	8.96e-11	1.04e-09	8.4e-10	940/3683/3111/3112/3113/3122/3109/941/3117/3115/942/959/3108/3118/3123/3689/3127/3119	18
hsa04621	NOD-like receptor signaling pathway	18/369	181/8016	0.00164563	0.00912252	0.00738086	115362/1536/115361/2633/3708/6352/58484/9447/6772/5027/9051/22861/2634/3428/4210/114548/330/596	18
hsa04015	Rap1 signaling pathway	18/369	210/8016	0.00801657	0.039312	0.0318066	5579/3683/54518/83593/5293/3937/3479/25780/1436/51466/10235/1435/3689/1268/7074/7409/9732/2264	18
hsa05340	Primary immunodeficiency	17/369	38/8016	1.55e-13	2.19e-12	1.77e-12	5788/695/916/29851/915/930/973/925/920/23495/3575/7535/959/4261/57379/115650/3718	17
hsa05142	Chagas disease (American trypanosomiasis)	17/369	102/8016	3.42e-06	2.49e-05	2.02e-05	919/917/916/5293/915/10333/356/712/3593/6352/713/718/3586/714/5521/3458/8837	17
hsa05310	Asthma	16/369	31/8016	4.72e-14	7.52e-13	6.09e-13	3111/3112/3113/3122/3109/3117/3115/959/2207/3108/2206/3118/3123/3586/3127/3119	16
hsa05162	Measles	16/369	138/8016	0.00057435	0.00325465	0.00263328	940/6504/917/916/5293/915/51284/3559/3560/356/3593/30835/6772/2213/3718/596	16
hsa04625	C-type lectin receptor signaling pathway	15/369	104/8016	7.47e-05	0.000515132	0.000416784	5293/64581/3708/3593/5336/6367/2207/30835/6772/3586/6361/4046/26253/93978/114548	15
hsa04611	Platelet activation	15/369	124/8016	0.000540389	0.0031318	0.00253388	695/5294/54518/10125/5293/3937/64805/23533/3708/5336/2207/10235/146850/2212/2811	15
hsa05144	Malaria	14/369	50/8016	3.1e-08	2.73e-07	2.21e-07	3683/1378/22914/3820/7412/959/6403/5175/3689/3586/2995/1379/948/3458	14
hsa04620	Toll-like receptor signaling pathway	14/369	104/8016	0.000272475	0.00165431	0.00133847	5293/51284/10333/941/51311/942/7096/4283/23643/3593/6352/6772/3627/6351	14
hsa05235	PD-L1 expression and PD-1 checkpoint pathway in cancer	13/369	89/8016	0.000196943	0.00125551	0.00101581	940/919/917/916/10125/5293/915/920/7535/5133/6772/29126/3458	13
hsa04666	Fc gamma R-mediated phagocytosis	13/369	93/8016	0.000307781	0.00182522	0.00147675	5788/5579/1794/5293/7454/653361/5336/3055/2213/2214/2212/7409/2209	13
hsa04725	Cholinergic synapse	13/369	112/8016	0.00183025	0.00952475	0.0077063	5579/5294/5293/814/23533/54331/2793/3708/59345/146850/56479/596/2788	13
hsa05146	Amoebiasis	12/369	102/8016	0.00241819	0.0123328	0.00997821	5579/5293/911/913/3593/3554/912/3689/3586/1511/910/3458	12
hsa04610	Complement and coagulation cascades	11/369	85/8016	0.00168636	0.0091494	0.00740261	1378/1380/712/719/3075/713/718/3689/714/1379/3687	11
hsa05133	Pertussis	9/369	76/8016	0.00783818	0.0391909	0.0317086	712/23643/3593/713/718/3689/3586/714/114548	9
hsa05143	African trypanosomiasis	8/369	37/8016	0.000222729	0.00138526	0.00112079	5579/356/7412/3593/3620/3586/169355/3458	8
